# Supplementary material for: Proteomics profiling asthma induced-lysine acetylation
Source: EXCLI J. 2020 Jun 4;19:734–44. doi: 10.17179/excli2019-1508 (PMC7332788; doi:10.17179/excli2019-1508)
Supplement: Supplementary tables [file EXCLI-19-734-s-002.xlsx]

## Sheet: Suppl. Table 1-GO annotation
Supplementary Table 1: Gene Ontology (GO) annotation of proteins identified by MS
Tab A – PROTEIN_ACCESSION – primary accession or Unique Identifier of the UniProtKB enry;
Tab B – Gene Ontology class where a biological process represents a specific objective that the organism is genetically programmed to achieve, a molecular process is that can be carried out by the action of a single macromolecular machine, usually via direct physical interactions with other molecular entities; and where a location, relative to cellular compartments and structures, occupied by a m…
Tab C – Level 1 - Number of peptide sequences associated with each Gene Ontology term;
Tab D - Level 2 - Specific function or connection to organelle for peptides identified in level 1."
Protein_accession	GO term level 1	GO ID	Level 1	Level 2
P35564	molecular_function	GO:0003674	1	molecular_function
P35564	molecular_function	GO:0005488	2	binding
P35564	molecular_function	GO:0043169	4	cation binding
P35564	molecular_function	GO:0043167	3	ion binding
P35564	molecular_function	GO:0046872	5	metal ion binding
P35564	molecular_function	GO:0005509	6	calcium ion binding
P35564	cellular_component	GO:0005622	4	intracellular
P35564	cellular_component	GO:0044444	7	cytoplasmic part
P35564	cellular_component	GO:0005737	6	cytoplasm
P35564	cellular_component	GO:0043226	2	organelle
P35564	cellular_component	GO:0043227	3	membrane-bounded organelle
P35564	cellular_component	GO:0044464	3	cell part
P35564	cellular_component	GO:0005623	2	cell
P35564	cellular_component	GO:0043229	6	intracellular organelle
P35564	cellular_component	GO:0044424	5	intracellular part
P35564	cellular_component	GO:0005575	1	cellular_component
P35564	cellular_component	GO:0043231	7	intracellular membrane-bounded organelle
P35564	cellular_component	GO:0005783	8	endoplasmic reticulum
P35564	biological_process	GO:0008150	1	biological_process
P35564	biological_process	GO:0009987	2	cellular process
P35564	biological_process	GO:0044260	5	cellular macromolecule metabolic process
P35564	biological_process	GO:0008152	2	metabolic process
P35564	biological_process	GO:0071704	3	organic substance metabolic process
P35564	biological_process	GO:0044267	6	cellular protein metabolic process
P35564	biological_process	GO:0019538	5	protein metabolic process
P35564	biological_process	GO:0043170	4	macromolecule metabolic process
P35564	biological_process	GO:0044237	3	cellular metabolic process
P35564	biological_process	GO:0044238	3	primary metabolic process
P35564	biological_process	GO:0006457	7	protein folding
P35564	molecular_function	GO:0005515	3	protein binding
P35564	molecular_function	GO:0051082	4	unfolded protein binding
P35564	cellular_component	GO:0043005	5	neuron projection
P35564	cellular_component	GO:0097458	4	neuron part
P35564	cellular_component	GO:0042995	4	cell projection
P35564	cellular_component	GO:0030424	6	axon
P35564	cellular_component	GO:0044463	5	cell projection part
P35564	cellular_component	GO:0032838	8	cell projection cytoplasm
P35564	cellular_component	GO:0030425	6	dendrite
P35564	cellular_component	GO:0032839	9	dendrite cytoplasm
P35564	cellular_component	GO:0044309	6	neuron spine
P35564	cellular_component	GO:0043197	7	dendritic spine
P35564	cellular_component	GO:0042175	5	nuclear outer membrane-endoplasmic reticulum membrane network
P35564	cellular_component	GO:0031227	11	intrinsic to endoplasmic reticulum membrane
P35564	cellular_component	GO:0030176	12	integral to endoplasmic reticulum membrane
P35564	cellular_component	GO:0031224	4	intrinsic to membrane
P35564	cellular_component	GO:0044432	9	endoplasmic reticulum part
P35564	cellular_component	GO:0031090	4	organelle membrane
P35564	cellular_component	GO:0012505	4	endomembrane system
P35564	cellular_component	GO:0031300	8	intrinsic to organelle membrane
P35564	cellular_component	GO:0016020	2	membrane
P35564	cellular_component	GO:0031301	9	integral to organelle membrane
P35564	cellular_component	GO:0044446	7	intracellular organelle part
P35564	cellular_component	GO:0005789	10	endoplasmic reticulum membrane
P35564	cellular_component	GO:0044425	3	membrane part
P35564	cellular_component	GO:0016021	5	integral to membrane
P35564	cellular_component	GO:0044422	3	organelle part
P35564	cellular_component	GO:0071556	13	integral to lumenal side of endoplasmic reticulum membrane
P35564	cellular_component	GO:0048770	10	pigment granule
P35564	cellular_component	GO:0031988	4	membrane-bounded vesicle
P35564	cellular_component	GO:0031410	8	cytoplasmic vesicle
P35564	cellular_component	GO:0031982	3	vesicle
P35564	cellular_component	GO:0016023	9	cytoplasmic membrane-bounded vesicle
P35564	cellular_component	GO:0042470	11	melanosome
P35564	cellular_component	GO:0044297	4	cell body
P35564	cellular_component	GO:0043025	5	neuronal cell body
P35564	cellular_component	GO:0043232	7	intracellular non-membrane-bounded organelle
P35564	cellular_component	GO:0032991	2	macromolecular complex
P35564	cellular_component	GO:0043228	3	non-membrane-bounded organelle
P35564	cellular_component	GO:0030529	6	ribonucleoprotein complex
P35564	cellular_component	GO:0005840	8	ribosome
P35564	biological_process	GO:0032502	2	developmental process
P35564	biological_process	GO:0044767	3	single-organism developmental process
P35564	biological_process	GO:0044699	2	single-organism process
P35564	biological_process	GO:0007568	4	aging
P35564	biological_process	GO:0006810	4	transport
P35564	biological_process	GO:0016192	5	vesicle-mediated transport
P35564	biological_process	GO:0051234	3	establishment of localization
P35564	biological_process	GO:0006898	7	receptor-mediated endocytosis
P35564	biological_process	GO:0051179	2	localization
P35564	biological_process	GO:0006897	6	endocytosis
P35564	biological_process	GO:0072583	8	clathrin-mediated endocytosis
P35564	biological_process	GO:0044765	5	single-organism transport
P35564	biological_process	GO:0044763	3	single-organism cellular process
P35564	biological_process	GO:0035637	4	multicellular organismal signaling
P35564	biological_process	GO:0007267	5	cell-cell signaling
P35564	biological_process	GO:0007268	7	synaptic transmission
P35564	biological_process	GO:0019226	6	transmission of nerve impulse
P35564	biological_process	GO:0051640	5	organelle localization
P35564	biological_process	GO:0051641	4	cellular localization
P35564	biological_process	GO:0032501	2	multicellular organismal process
P35564	biological_process	GO:0007154	4	cell communication
P35564	biological_process	GO:0051648	6	vesicle localization
P35564	biological_process	GO:0051649	5	establishment of localization in cell
P35564	biological_process	GO:0023052	2	signaling
P35564	biological_process	GO:0048489	9	synaptic vesicle transport
P35564	biological_process	GO:0097480	8	establishment of synaptic vesicle localization
P35564	biological_process	GO:0044707	3	single-multicellular organism process
P35564	biological_process	GO:0003008	4	system process
P35564	biological_process	GO:0051650	7	establishment of vesicle localization
P35564	biological_process	GO:0097479	7	synaptic vesicle localization
P35564	biological_process	GO:0050877	5	neurological system process
P35564	biological_process	GO:0044700	3	single organism signaling
P35564	biological_process	GO:0051656	6	establishment of organelle localization
P35564	biological_process	GO:0048488	10	synaptic vesicle endocytosis
P28076	molecular_function	GO:0070011	5	peptidase activity, acting on L-amino acid peptides
P28076	molecular_function	GO:0003674	1	molecular_function
P28076	molecular_function	GO:0016787	3	hydrolase activity
P28076	molecular_function	GO:0008233	4	peptidase activity
P28076	molecular_function	GO:0003824	2	catalytic activity
P28076	molecular_function	GO:0004175	6	endopeptidase activity
P28076	cellular_component	GO:0005622	4	intracellular
P28076	cellular_component	GO:0043234	3	protein complex
P28076	cellular_component	GO:0000502	6	proteasome complex
P28076	cellular_component	GO:0032991	2	macromolecular complex
P28076	cellular_component	GO:0044464	3	cell part
P28076	cellular_component	GO:0005623	2	cell
P28076	cellular_component	GO:0044424	5	intracellular part
P28076	cellular_component	GO:0005575	1	cellular_component
P28076	cellular_component	GO:0005839	7	proteasome core complex
P28076	biological_process	GO:0044265	6	cellular macromolecule catabolic process
P28076	biological_process	GO:1901575	4	organic substance catabolic process
P28076	biological_process	GO:0044260	5	cellular macromolecule metabolic process
P28076	biological_process	GO:0009987	2	cellular process
P28076	biological_process	GO:0009056	3	catabolic process
P28076	biological_process	GO:0009057	5	macromolecule catabolic process
P28076	biological_process	GO:0030163	6	protein catabolic process
P28076	biological_process	GO:0008150	1	biological_process
P28076	biological_process	GO:0008152	2	metabolic process
P28076	biological_process	GO:0006508	6	proteolysis
P28076	biological_process	GO:0044248	4	cellular catabolic process
P28076	biological_process	GO:0044257	7	cellular protein catabolic process
P28076	biological_process	GO:0071704	3	organic substance metabolic process
P28076	biological_process	GO:0044267	6	cellular protein metabolic process
P28076	biological_process	GO:0044237	3	cellular metabolic process
P28076	biological_process	GO:0043170	4	macromolecule metabolic process
P28076	biological_process	GO:0019538	5	protein metabolic process
P28076	biological_process	GO:0044238	3	primary metabolic process
P28076	biological_process	GO:0051603	8	proteolysis involved in cellular protein catabolic process
P28076	molecular_function	GO:0070003	6	threonine-type peptidase activity
P28076	molecular_function	GO:0004298	7	threonine-type endopeptidase activity
P28076	cellular_component	GO:0044444	7	cytoplasmic part
P28076	cellular_component	GO:0005737	6	cytoplasm
P28076	cellular_component	GO:0005829	8	cytosol
P28076	cellular_component	GO:0043226	2	organelle
P28076	cellular_component	GO:0043227	3	membrane-bounded organelle
P28076	cellular_component	GO:0043229	6	intracellular organelle
P28076	cellular_component	GO:0043231	7	intracellular membrane-bounded organelle
P28076	cellular_component	GO:0005634	8	nucleus
P28076	biological_process	GO:0002376	2	immune system process
P28076	biological_process	GO:0019882	3	antigen processing and presentation
Q6URW6	molecular_function	GO:0003674	1	molecular_function
Q6URW6	molecular_function	GO:0016462	6	pyrophosphatase activity
Q6URW6	molecular_function	GO:0017111	7	nucleoside-triphosphatase activity
Q6URW6	molecular_function	GO:0016817	4	hydrolase activity, acting on acid anhydrides
Q6URW6	molecular_function	GO:0016787	3	hydrolase activity
Q6URW6	molecular_function	GO:0003824	2	catalytic activity
Q6URW6	molecular_function	GO:0016818	5	hydrolase activity, acting on acid anhydrides, in = phosphorus-containing anhydrides
Q6URW6	molecular_function	GO:0003774	8	motor activity
Q6URW6	cellular_component	GO:0044430	9	cytoskeletal part
Q6URW6	cellular_component	GO:0005623	2	cell
Q6URW6	cellular_component	GO:0005575	1	cellular_component
Q6URW6	cellular_component	GO:0015629	9	actin cytoskeleton
Q6URW6	cellular_component	GO:0005622	4	intracellular
Q6URW6	cellular_component	GO:0043234	3	protein complex
Q6URW6	cellular_component	GO:0043232	7	intracellular non-membrane-bounded organelle
Q6URW6	cellular_component	GO:0043226	2	organelle
Q6URW6	cellular_component	GO:0032991	2	macromolecular complex
Q6URW6	cellular_component	GO:0043228	3	non-membrane-bounded organelle
Q6URW6	cellular_component	GO:0044446	7	intracellular organelle part
Q6URW6	cellular_component	GO:0044464	3	cell part
Q6URW6	cellular_component	GO:0043229	6	intracellular organelle
Q6URW6	cellular_component	GO:0044424	5	intracellular part
Q6URW6	cellular_component	GO:0044422	3	organelle part
Q6URW6	cellular_component	GO:0005856	8	cytoskeleton
Q6URW6	cellular_component	GO:0016459	10	myosin complex
Q6URW6	molecular_function	GO:0005488	2	binding
Q6URW6	molecular_function	GO:0005515	3	protein binding
Q6URW6	molecular_function	GO:0032555	7	purine ribonucleotide binding
Q6URW6	molecular_function	GO:0043168	4	anion binding
Q6URW6	molecular_function	GO:0032553	6	ribonucleotide binding
Q6URW6	molecular_function	GO:0036094	3	small molecule binding
Q6URW6	molecular_function	GO:0043167	3	ion binding
Q6URW6	molecular_function	GO:0032549	5	ribonucleoside binding
Q6URW6	molecular_function	GO:0035639	5	purine ribonucleoside triphosphate binding
Q6URW6	molecular_function	GO:0097367	3	carbohydrate derivative binding
Q6URW6	molecular_function	GO:0032559	8	adenyl ribonucleotide binding
Q6URW6	molecular_function	GO:1901265	4	nucleoside phosphate binding
Q6URW6	molecular_function	GO:0000166	5	nucleotide binding
Q6URW6	molecular_function	GO:0001882	4	nucleoside binding
Q6URW6	molecular_function	GO:0030554	7	adenyl nucleotide binding
Q6URW6	molecular_function	GO:1901363	3	heterocyclic compound binding
Q6URW6	molecular_function	GO:0001883	5	purine nucleoside binding
Q6URW6	molecular_function	GO:0017076	6	purine nucleotide binding
Q6URW6	molecular_function	GO:0097159	3	organic cyclic compound binding
Q6URW6	molecular_function	GO:0032550	6	purine ribonucleoside binding
Q6URW6	molecular_function	GO:0005524	9	ATP binding
Q6URW6	cellular_component	GO:0043005	5	neuron projection
Q6URW6	cellular_component	GO:0097458	4	neuron part
Q6URW6	cellular_component	GO:0042995	4	cell projection
Q6URW6	cellular_component	GO:0030424	6	axon
Q6URW6	cellular_component	GO:0005737	6	cytoplasm
Q6URW6	cellular_component	GO:0044463	5	cell projection part
Q6URW6	cellular_component	GO:0030427	4	site of polarized growth
Q6URW6	cellular_component	GO:0030426	6	growth cone
Q6URW6	cellular_component	GO:0042641	10	actomyosin
Q6URW6	cellular_component	GO:0032432	10	actin filament bundle
Q6URW6	cellular_component	GO:0001725	11	stress fiber
Q6URW6	molecular_function	GO:0008092	4	cytoskeletal protein binding
Q6URW6	molecular_function	GO:0003779	5	actin binding
Q6URW6	molecular_function	GO:0032403	4	protein complex binding
Q6URW6	molecular_function	GO:0051015	6	actin filament binding
Q6URW6	molecular_function	GO:0042623	9	ATPase activity, coupled
Q6URW6	molecular_function	GO:0016887	8	ATPase activity
Q6URW6	molecular_function	GO:0030898	10	actin-dependent ATPase activity
Q6URW6	molecular_function	GO:0000146	9	microfilament motor activity
Q6URW6	biological_process	GO:0030029	4	actin filament-based process
Q6URW6	biological_process	GO:0008150	1	biological_process
Q6URW6	biological_process	GO:0009987	2	cellular process
Q6URW6	biological_process	GO:0044699	2	single-organism process
Q6URW6	biological_process	GO:0044763	3	single-organism cellular process
Q6URW6	biological_process	GO:0006928	4	cellular component movement
Q6URW6	biological_process	GO:0030048	5	actin filament-based movement
Q6URW6	biological_process	GO:0044767	3	single-organism developmental process
Q6URW6	biological_process	GO:0065007	2	biological regulation
Q6URW6	biological_process	GO:0065008	3	regulation of biological quality
Q6URW6	biological_process	GO:0048869	4	cellular developmental process
Q6URW6	biological_process	GO:0048856	3	anatomical structure development
Q6URW6	biological_process	GO:0009653	4	anatomical structure morphogenesis
Q6URW6	biological_process	GO:0000902	6	cell morphogenesis
Q6URW6	biological_process	GO:0032502	2	developmental process
Q6URW6	biological_process	GO:0050794	4	regulation of cellular process
Q6URW6	biological_process	GO:0051128	4	regulation of cellular component organization
Q6URW6	biological_process	GO:0050793	4	regulation of developmental process
Q6URW6	biological_process	GO:0050789	3	regulation of biological process
Q6URW6	biological_process	GO:0022604	7	regulation of cell morphogenesis
Q6URW6	biological_process	GO:0022603	5	regulation of anatomical structure morphogenesis
Q6URW6	biological_process	GO:0032989	5	cellular component morphogenesis
Q6URW6	biological_process	GO:0071840	2	cellular component organization or biogenesis
Q6URW6	biological_process	GO:0016043	3	cellular component organization
Q6URW6	biological_process	GO:0008360	8	regulation of cell shape
P35486	biological_process	GO:0008150	1	biological_process
P35486	biological_process	GO:0008152	2	metabolic process
P35486	molecular_function	GO:0003674	1	molecular_function
P35486	molecular_function	GO:0016903	4	oxidoreductase activity, acting on the aldehyde or oxo group of = donors
P35486	molecular_function	GO:0016491	3	oxidoreductase activity
P35486	molecular_function	GO:0003824	2	catalytic activity
P35486	molecular_function	GO:0016624	5	oxidoreductase activity, acting on the aldehyde or oxo group of = donors, disulfide as acceptor
P35486	molecular_function	GO:0004738	5	pyruvate dehydrogenase activity
P35486	molecular_function	GO:0004739	6	pyruvate dehydrogenase (acetyl-transferring) activity
P35486	biological_process	GO:0046365	7	monosaccharide catabolic process
P35486	biological_process	GO:1901575	4	organic substance catabolic process
P35486	biological_process	GO:0009987	2	cellular process
P35486	biological_process	GO:0005975	4	carbohydrate metabolic process
P35486	biological_process	GO:0019318	7	hexose metabolic process
P35486	biological_process	GO:0009056	3	catabolic process
P35486	biological_process	GO:0006091	4	generation of precursor metabolites and energy
P35486	biological_process	GO:0016052	5	carbohydrate catabolic process
P35486	biological_process	GO:0044723	5	single-organism carbohydrate metabolic process
P35486	biological_process	GO:0044724	6	single-organism carbohydrate catabolic process
P35486	biological_process	GO:0006007	9	glucose catabolic process
P35486	biological_process	GO:0006006	8	glucose metabolic process
P35486	biological_process	GO:0019320	8	hexose catabolic process
P35486	biological_process	GO:0071704	3	organic substance metabolic process
P35486	biological_process	GO:0005996	6	monosaccharide metabolic process
P35486	biological_process	GO:0044237	3	cellular metabolic process
P35486	biological_process	GO:0044238	3	primary metabolic process
P35486	biological_process	GO:0006096	10	glycolysis
P35486	cellular_component	GO:0005622	4	intracellular
P35486	cellular_component	GO:0043226	2	organelle
P35486	cellular_component	GO:0043227	3	membrane-bounded organelle
P35486	cellular_component	GO:0044464	3	cell part
P35486	cellular_component	GO:0005623	2	cell
P35486	cellular_component	GO:0043229	6	intracellular organelle
P35486	cellular_component	GO:0044424	5	intracellular part
P35486	cellular_component	GO:0005575	1	cellular_component
P35486	cellular_component	GO:0043231	7	intracellular membrane-bounded organelle
P35486	biological_process	GO:0044710	3	single-organism metabolic process
P35486	biological_process	GO:0055114	4	oxidation-reduction process
P35486	cellular_component	GO:0031974	2	membrane-enclosed lumen
P35486	cellular_component	GO:0005739	8	mitochondrion
P35486	cellular_component	GO:0044444	7	cytoplasmic part
P35486	cellular_component	GO:0005737	6	cytoplasm
P35486	cellular_component	GO:0070013	8	intracellular organelle lumen
P35486	cellular_component	GO:0043233	4	organelle lumen
P35486	cellular_component	GO:0044429	9	mitochondrial part
P35486	cellular_component	GO:0044446	7	intracellular organelle part
P35486	cellular_component	GO:0044422	3	organelle part
P35486	cellular_component	GO:0005759	10	mitochondrial matrix
P35486	cellular_component	GO:0043234	3	protein complex
P35486	cellular_component	GO:1902494	4	catalytic complex
P35486	cellular_component	GO:0032991	2	macromolecular complex
P35486	cellular_component	GO:1990204	5	oxidoreductase complex
P35486	cellular_component	GO:0045254	8	pyruvate dehydrogenase complex
P35486	biological_process	GO:0006637	6	acyl-CoA metabolic process
P35486	biological_process	GO:1901576	4	organic substance biosynthetic process
P35486	biological_process	GO:0009058	3	biosynthetic process
P35486	biological_process	GO:0071616	7	acyl-CoA biosynthetic process
P35486	biological_process	GO:0035384	5	thioester biosynthetic process
P35486	biological_process	GO:0035383	4	thioester metabolic process
P35486	biological_process	GO:0043436	6	oxoacid metabolic process
P35486	biological_process	GO:0006082	5	organic acid metabolic process
P35486	biological_process	GO:0044281	4	small molecule metabolic process
P35486	biological_process	GO:0006085	8	acetyl-CoA biosynthetic process
P35486	biological_process	GO:0006084	7	acetyl-CoA metabolic process
P35486	biological_process	GO:0006793	4	phosphorus metabolic process
P35486	biological_process	GO:0032787	8	monocarboxylic acid metabolic process
P35486	biological_process	GO:0006090	9	pyruvate metabolic process
P35486	biological_process	GO:0009108	6	coenzyme biosynthetic process
P35486	biological_process	GO:0051186	4	cofactor metabolic process
P35486	biological_process	GO:0044249	4	cellular biosynthetic process
P35486	biological_process	GO:0019752	7	carboxylic acid metabolic process
P35486	biological_process	GO:0006732	5	coenzyme metabolic process
P35486	biological_process	GO:0051188	5	cofactor biosynthetic process
P35486	biological_process	GO:0006086	10	acetyl-CoA biosynthetic process from pyruvate
P35486	biological_process	GO:0009060	7	aerobic respiration
P35486	biological_process	GO:0045333	6	cellular respiration
P35486	biological_process	GO:0015980	5	energy derivation by oxidation of organic compounds
P35486	biological_process	GO:0006099	8	tricarboxylic acid cycle
P33267	molecular_function	GO:0003674	1	molecular_function
P33267	molecular_function	GO:0005488	2	binding
P33267	molecular_function	GO:0043169	4	cation binding
P33267	molecular_function	GO:0043167	3	ion binding
P33267	molecular_function	GO:0046914	6	transition metal ion binding
P33267	molecular_function	GO:0046872	5	metal ion binding
P33267	molecular_function	GO:0005506	7	iron ion binding
P33267	molecular_function	GO:0016491	3	oxidoreductase activity
P33267	molecular_function	GO:0003824	2	catalytic activity
P33267	molecular_function	GO:0016705	4	oxidoreductase activity, acting on paired donors, with = incorporation or reduction of molecular oxygen
P33267	molecular_function	GO:1901363	3	heterocyclic compound binding
P33267	molecular_function	GO:0097159	3	organic cyclic compound binding
P33267	molecular_function	GO:0046906	4	tetrapyrrole binding
P33267	molecular_function	GO:0020037	5	heme binding
P33267	biological_process	GO:0008150	1	biological_process
P33267	biological_process	GO:0044710	3	single-organism metabolic process
P33267	biological_process	GO:0008152	2	metabolic process
P33267	biological_process	GO:0055114	4	oxidation-reduction process
P33267	molecular_function	GO:0004497	4	monooxygenase activity
P33267	molecular_function	GO:0019825	3	oxygen binding
P33267	cellular_component	GO:0005783	8	endoplasmic reticulum
P33267	cellular_component	GO:0042175	5	nuclear outer membrane-endoplasmic reticulum membrane network
P33267	cellular_component	GO:0005623	2	cell
P33267	cellular_component	GO:0005575	1	cellular_component
P33267	cellular_component	GO:0012505	4	endomembrane system
P33267	cellular_component	GO:0043231	7	intracellular membrane-bounded organelle
P33267	cellular_component	GO:0044432	9	endoplasmic reticulum part
P33267	cellular_component	GO:0005622	4	intracellular
P33267	cellular_component	GO:0044444	7	cytoplasmic part
P33267	cellular_component	GO:0005737	6	cytoplasm
P33267	cellular_component	GO:0043226	2	organelle
P33267	cellular_component	GO:0016020	2	membrane
P33267	cellular_component	GO:0031090	4	organelle membrane
P33267	cellular_component	GO:0044446	7	intracellular organelle part
P33267	cellular_component	GO:0043227	3	membrane-bounded organelle
P33267	cellular_component	GO:0044464	3	cell part
P33267	cellular_component	GO:0043229	6	intracellular organelle
P33267	cellular_component	GO:0044424	5	intracellular part
P33267	cellular_component	GO:0044425	3	membrane part
P33267	cellular_component	GO:0044422	3	organelle part
P33267	cellular_component	GO:0005789	10	endoplasmic reticulum membrane
P33267	molecular_function	GO:0009055	2	electron carrier activity
P33267	molecular_function	GO:0016712	5	oxidoreductase activity, acting on paired donors, with = incorporation or reduction of molecular oxygen, reduced flavin or = flavoprotein as one donor, and incorporation of one atom of oxygen
P33267	biological_process	GO:0006725	4	cellular aromatic compound metabolic process
P33267	biological_process	GO:1901360	4	organic cyclic compound metabolic process
P33267	biological_process	GO:0009987	2	cellular process
P33267	biological_process	GO:0090420	5	naphthalene-containing compound metabolic process
P33267	biological_process	GO:0071704	3	organic substance metabolic process
P33267	biological_process	GO:0044237	3	cellular metabolic process
P33267	biological_process	GO:0018931	6	naphthalene metabolic process
P33267	biological_process	GO:0042221	3	response to chemical
P33267	biological_process	GO:0050896	2	response to stimulus
P33267	biological_process	GO:0009636	4	response to toxic substance
P33267	biological_process	GO:0051716	4	cellular response to stimulus
P33267	biological_process	GO:0006805	7	xenobiotic metabolic process
P33267	biological_process	GO:0044699	2	single-organism process
P33267	biological_process	GO:0044763	3	single-organism cellular process
P33267	biological_process	GO:0070887	5	cellular response to chemical stimulus
P33267	biological_process	GO:0071466	6	cellular response to xenobiotic stimulus
P33267	biological_process	GO:0042197	8	halogenated hydrocarbon metabolic process
P33267	biological_process	GO:0042196	9	chlorinated hydrocarbon metabolic process
P33267	biological_process	GO:0009410	4	response to xenobiotic stimulus
P33267	biological_process	GO:0018979	10	trichloroethylene metabolic process
Q8JZQ9	molecular_function	GO:0003674	1	molecular_function
Q8JZQ9	molecular_function	GO:0005488	2	binding
Q8JZQ9	molecular_function	GO:1901363	3	heterocyclic compound binding
Q8JZQ9	molecular_function	GO:0097159	3	organic cyclic compound binding
Q8JZQ9	molecular_function	GO:0003676	4	nucleic acid binding
Q8JZQ9	molecular_function	GO:0005515	3	protein binding
Q8JZQ9	molecular_function	GO:0003723	5	RNA binding
Q8JZQ9	molecular_function	GO:0008135	6	translation factor activity, nucleic acid binding
Q8JZQ9	molecular_function	GO:0003743	7	translation initiation factor activity
Q8JZQ9	cellular_component	GO:0005622	4	intracellular
Q8JZQ9	cellular_component	GO:0043234	3	protein complex
Q8JZQ9	cellular_component	GO:0044444	7	cytoplasmic part
Q8JZQ9	cellular_component	GO:0005737	6	cytoplasm
Q8JZQ9	cellular_component	GO:0032991	2	macromolecular complex
Q8JZQ9	cellular_component	GO:0044464	3	cell part
Q8JZQ9	cellular_component	GO:0005623	2	cell
Q8JZQ9	cellular_component	GO:0044424	5	intracellular part
Q8JZQ9	cellular_component	GO:0005575	1	cellular_component
Q8JZQ9	cellular_component	GO:0005852	8	eukaryotic translation initiation factor 3 complex
Q8JZQ9	biological_process	GO:0010467	5	gene expression
Q8JZQ9	biological_process	GO:1901576	4	organic substance biosynthetic process
Q8JZQ9	biological_process	GO:0009058	3	biosynthetic process
Q8JZQ9	biological_process	GO:0009987	2	cellular process
Q8JZQ9	biological_process	GO:0009059	5	macromolecule biosynthetic process
Q8JZQ9	biological_process	GO:0044260	5	cellular macromolecule metabolic process
Q8JZQ9	biological_process	GO:0006412	7	translation
Q8JZQ9	biological_process	GO:0008150	1	biological_process
Q8JZQ9	biological_process	GO:0034645	6	cellular macromolecule biosynthetic process
Q8JZQ9	biological_process	GO:0008152	2	metabolic process
Q8JZQ9	biological_process	GO:0071704	3	organic substance metabolic process
Q8JZQ9	biological_process	GO:0044267	6	cellular protein metabolic process
Q8JZQ9	biological_process	GO:0044249	4	cellular biosynthetic process
Q8JZQ9	biological_process	GO:0044237	3	cellular metabolic process
Q8JZQ9	biological_process	GO:0043170	4	macromolecule metabolic process
Q8JZQ9	biological_process	GO:0019538	5	protein metabolic process
Q8JZQ9	biological_process	GO:0044238	3	primary metabolic process
Q8JZQ9	biological_process	GO:0006413	8	translational initiation
Q8JZQ9	molecular_function	GO:0031369	4	translation initiation factor binding
Q8JZQ9	molecular_function	GO:1901265	4	nucleoside phosphate binding
Q8JZQ9	molecular_function	GO:0036094	3	small molecule binding
Q8JZQ9	molecular_function	GO:0000166	5	nucleotide binding
Q8JZQ9	biological_process	GO:0010468	6	regulation of gene expression
Q8JZQ9	biological_process	GO:0019222	4	regulation of metabolic process
Q8JZQ9	biological_process	GO:0080090	5	regulation of primary metabolic process
Q8JZQ9	biological_process	GO:0050789	3	regulation of biological process
Q8JZQ9	biological_process	GO:0009889	5	regulation of biosynthetic process
Q8JZQ9	biological_process	GO:0051246	6	regulation of protein metabolic process
Q8JZQ9	biological_process	GO:0065007	2	biological regulation
Q8JZQ9	biological_process	GO:0032268	7	regulation of cellular protein metabolic process
Q8JZQ9	biological_process	GO:0060255	5	regulation of macromolecule metabolic process
Q8JZQ9	biological_process	GO:0010556	6	regulation of macromolecule biosynthetic process
Q8JZQ9	biological_process	GO:0006417	8	regulation of translation
Q8JZQ9	biological_process	GO:2000112	7	regulation of cellular macromolecule biosynthetic process
Q8JZQ9	biological_process	GO:0031323	5	regulation of cellular metabolic process
Q8JZQ9	biological_process	GO:0010608	7	posttranscriptional regulation of gene expression
Q8JZQ9	biological_process	GO:0031326	6	regulation of cellular biosynthetic process
Q8JZQ9	biological_process	GO:0050794	4	regulation of cellular process
Q8JZQ9	biological_process	GO:0006446	9	regulation of translational initiation
P37804	molecular_function	GO:0003674	1	molecular_function
P37804	molecular_function	GO:0005488	2	binding
P37804	molecular_function	GO:0005515	3	protein binding
P37804	cellular_component	GO:0005622	4	intracellular
P37804	cellular_component	GO:0044464	3	cell part
P37804	cellular_component	GO:0005623	2	cell
P37804	cellular_component	GO:0044424	5	intracellular part
P37804	cellular_component	GO:0005575	1	cellular_component
P37804	cellular_component	GO:0005737	6	cytoplasm
P37804	biological_process	GO:0008150	1	biological_process
P37804	biological_process	GO:0032502	2	developmental process
P37804	biological_process	GO:0032501	2	multicellular organismal process
P37804	biological_process	GO:0044707	3	single-multicellular organism process
P37804	biological_process	GO:0044767	3	single-organism developmental process
P37804	biological_process	GO:0044699	2	single-organism process
P37804	biological_process	GO:0007275	4	multicellular organismal development
P37804	biological_process	GO:0048513	6	organ development
P37804	biological_process	GO:0061061	4	muscle structure development
P37804	biological_process	GO:0048856	3	anatomical structure development
P37804	biological_process	GO:0048731	5	system development
P37804	biological_process	GO:0007517	7	muscle organ development
Q5FWK3	cellular_component	GO:0044464	3	cell part
Q5FWK3	cellular_component	GO:0005623	2	cell
Q5FWK3	cellular_component	GO:0005575	1	cellular_component
Q5FWK3	cellular_component	GO:0005622	4	intracellular
Q5FWK3	biological_process	GO:0008150	1	biological_process
Q5FWK3	biological_process	GO:0051716	4	cellular response to stimulus
Q5FWK3	biological_process	GO:0007154	4	cell communication
Q5FWK3	biological_process	GO:0009987	2	cellular process
Q5FWK3	biological_process	GO:0050794	4	regulation of cellular process
Q5FWK3	biological_process	GO:0023052	2	signaling
Q5FWK3	biological_process	GO:0044699	2	single-organism process
Q5FWK3	biological_process	GO:0050789	3	regulation of biological process
Q5FWK3	biological_process	GO:0044763	3	single-organism cellular process
Q5FWK3	biological_process	GO:0065007	2	biological regulation
Q5FWK3	biological_process	GO:0044700	3	single organism signaling
Q5FWK3	biological_process	GO:0050896	2	response to stimulus
Q5FWK3	biological_process	GO:0007165	5	signal transduction
Q5FWK3	cellular_component	GO:0044424	5	intracellular part
Q5FWK3	cellular_component	GO:0005737	6	cytoplasm
Q5FWK3	cellular_component	GO:0016020	2	membrane
Q5FWK3	cellular_component	GO:0071944	4	cell periphery
Q5FWK3	cellular_component	GO:0005886	5	plasma membrane
Q5FWK3	cellular_component	GO:0042995	4	cell projection
Q5FWK3	cellular_component	GO:0031252	4	cell leading edge
Q5FWK3	cellular_component	GO:0001726	5	ruffle
Q5FWK3	molecular_function	GO:0060589	3	nucleoside-triphosphatase regulator activity
Q5FWK3	molecular_function	GO:0005099	6	Ras GTPase activator activity
Q5FWK3	molecular_function	GO:0003674	1	molecular_function
Q5FWK3	molecular_function	GO:0005083	5	small GTPase regulator activity
Q5FWK3	molecular_function	GO:0030234	2	enzyme regulator activity
Q5FWK3	molecular_function	GO:0008047	3	enzyme activator activity
Q5FWK3	molecular_function	GO:0005100	7	Rho GTPase activator activity
Q5FWK3	molecular_function	GO:0030695	4	GTPase regulator activity
Q5FWK3	molecular_function	GO:0005096	5	GTPase activator activity
Q5FWK3	molecular_function	GO:0030675	8	Rac GTPase activator activity
P35700	molecular_function	GO:0003674	1	molecular_function
P35700	molecular_function	GO:0016209	2	antioxidant activity
P35700	molecular_function	GO:0003824	2	catalytic activity
P35700	molecular_function	GO:0016491	3	oxidoreductase activity
P35700	biological_process	GO:0008150	1	biological_process
P35700	biological_process	GO:0044710	3	single-organism metabolic process
P35700	biological_process	GO:0008152	2	metabolic process
P35700	biological_process	GO:0055114	4	oxidation-reduction process
P35700	molecular_function	GO:0016705	4	oxidoreductase activity, acting on paired donors, with = incorporation or reduction of molecular oxygen
P35700	molecular_function	GO:0051920	5	peroxiredoxin activity
P35700	cellular_component	GO:0005622	4	intracellular
P35700	cellular_component	GO:0044444	7	cytoplasmic part
P35700	cellular_component	GO:0005737	6	cytoplasm
P35700	cellular_component	GO:0044464	3	cell part
P35700	cellular_component	GO:0005623	2	cell
P35700	cellular_component	GO:0044424	5	intracellular part
P35700	cellular_component	GO:0005575	1	cellular_component
P35700	cellular_component	GO:0005829	8	cytosol
P35700	cellular_component	GO:0048770	10	pigment granule
P35700	cellular_component	GO:0031988	4	membrane-bounded vesicle
P35700	cellular_component	GO:0031410	8	cytoplasmic vesicle
P35700	cellular_component	GO:0031982	3	vesicle
P35700	cellular_component	GO:0043231	7	intracellular membrane-bounded organelle
P35700	cellular_component	GO:0043226	2	organelle
P35700	cellular_component	GO:0043227	3	membrane-bounded organelle
P35700	cellular_component	GO:0016023	9	cytoplasmic membrane-bounded vesicle
P35700	cellular_component	GO:0043229	6	intracellular organelle
P35700	cellular_component	GO:0042470	11	melanosome
P35700	cellular_component	GO:0031974	2	membrane-enclosed lumen
P35700	cellular_component	GO:0005739	8	mitochondrion
P35700	cellular_component	GO:0070013	8	intracellular organelle lumen
P35700	cellular_component	GO:0043233	4	organelle lumen
P35700	cellular_component	GO:0044429	9	mitochondrial part
P35700	cellular_component	GO:0044446	7	intracellular organelle part
P35700	cellular_component	GO:0044422	3	organelle part
P35700	cellular_component	GO:0005759	10	mitochondrial matrix
P35700	cellular_component	GO:0000790	13	nuclear chromatin
P35700	cellular_component	GO:0000791	11	euchromatin
P35700	cellular_component	GO:0005634	8	nucleus
P35700	cellular_component	GO:0044454	12	nuclear chromosome part
P35700	cellular_component	GO:0043228	3	non-membrane-bounded organelle
P35700	cellular_component	GO:0000785	10	chromatin
P35700	cellular_component	GO:0005694	8	chromosome
P35700	cellular_component	GO:0000228	11	nuclear chromosome
P35700	cellular_component	GO:0031981	10	nuclear lumen
P35700	cellular_component	GO:0043232	7	intracellular non-membrane-bounded organelle
P35700	cellular_component	GO:0044428	9	nuclear part
P35700	cellular_component	GO:0044427	9	chromosomal part
P35700	cellular_component	GO:0005719	14	nuclear euchromatin
P35700	cellular_component	GO:0005730	11	nucleolus
P35700	cellular_component	GO:0031907	10	microbody lumen
P35700	cellular_component	GO:0042579	8	microbody
P35700	cellular_component	GO:0044438	9	microbody part
P35700	cellular_component	GO:0044439	10	peroxisomal part
P35700	cellular_component	GO:0005777	9	peroxisome
P35700	cellular_component	GO:0005782	11	peroxisomal matrix
P35700	molecular_function	GO:0005488	2	binding
P35700	molecular_function	GO:1901363	3	heterocyclic compound binding
P35700	molecular_function	GO:0097159	3	organic cyclic compound binding
P35700	molecular_function	GO:0046906	4	tetrapyrrole binding
P35700	molecular_function	GO:0020037	5	heme binding
P35700	molecular_function	GO:0004601	5	peroxidase activity
P35700	molecular_function	GO:0016684	4	oxidoreductase activity, acting on peroxide as acceptor
P35700	molecular_function	GO:0008379	6	thioredoxin peroxidase activity
P35700	biological_process	GO:0044699	2	single-organism process
P35700	biological_process	GO:0008283	3	cell proliferation
P35700	biological_process	GO:0048872	5	homeostasis of number of cells
P35700	biological_process	GO:0065007	2	biological regulation
P35700	biological_process	GO:0065008	3	regulation of biological quality
P35700	biological_process	GO:0042592	4	homeostatic process
P35700	biological_process	GO:0002262	6	myeloid cell homeostasis
P35700	biological_process	GO:0002376	2	immune system process
P35700	biological_process	GO:0034101	7	erythrocyte homeostasis
P35700	biological_process	GO:0042542	6	response to hydrogen peroxide
P35700	biological_process	GO:0051716	4	cellular response to stimulus
P35700	biological_process	GO:0070301	8	cellular response to hydrogen peroxide
P35700	biological_process	GO:0044763	3	single-organism cellular process
P35700	biological_process	GO:0042221	3	response to chemical
P35700	biological_process	GO:0010035	4	response to inorganic substance
P35700	biological_process	GO:0006979	4	response to oxidative stress
P35700	biological_process	GO:0042743	5	hydrogen peroxide metabolic process
P35700	biological_process	GO:0044237	3	cellular metabolic process
P35700	biological_process	GO:1901700	4	response to oxygen-containing compound
P35700	biological_process	GO:1901701	6	cellular response to oxygen-containing compound
P35700	biological_process	GO:0009987	2	cellular process
P35700	biological_process	GO:0072593	4	reactive oxygen species metabolic process
P35700	biological_process	GO:0006950	3	response to stress
P35700	biological_process	GO:0033554	5	cellular response to stress
P35700	biological_process	GO:0009056	3	catabolic process
P35700	biological_process	GO:0070887	5	cellular response to chemical stimulus
P35700	biological_process	GO:0034614	7	cellular response to reactive oxygen species
P35700	biological_process	GO:0034599	6	cellular response to oxidative stress
P35700	biological_process	GO:0044248	4	cellular catabolic process
P35700	biological_process	GO:0000302	5	response to reactive oxygen species
P35700	biological_process	GO:0050896	2	response to stimulus
P35700	biological_process	GO:0042744	9	hydrogen peroxide catabolic process
P35700	biological_process	GO:0002449	5	lymphocyte mediated immunity
P35700	biological_process	GO:0002228	6	natural killer cell mediated immunity
P35700	biological_process	GO:0006952	4	defense response
P35700	biological_process	GO:0001909	5	leukocyte mediated cytotoxicity
P35700	biological_process	GO:0006955	3	immune response
P35700	biological_process	GO:0002252	3	immune effector process
P35700	biological_process	GO:0001906	2	cell killing
P35700	biological_process	GO:0045087	5	innate immune response
P35700	biological_process	GO:0002443	4	leukocyte mediated immunity
P35700	biological_process	GO:0042267	7	natural killer cell mediated cytotoxicity
P35700	biological_process	GO:0034504	8	protein localization to nucleus
P35700	biological_process	GO:0051170	9	nuclear import
P35700	biological_process	GO:0007249	8	I-kappaB kinase/NF-kappaB cascade
P35700	biological_process	GO:0006605	8	protein targeting
P35700	biological_process	GO:0006606	10	protein import into nucleus
P35700	biological_process	GO:0015031	6	protein transport
P35700	biological_process	GO:0006886	7	intracellular protein transport
P35700	biological_process	GO:0042990	12	regulation of transcription factor import into nucleus
P35700	biological_process	GO:0007243	7	intracellular protein kinase cascade
P35700	biological_process	GO:0042991	11	transcription factor import into nucleus
P35700	biological_process	GO:0051641	4	cellular localization
P35700	biological_process	GO:0070201	6	regulation of establishment of protein localization
P35700	biological_process	GO:0050789	3	regulation of biological process
P35700	biological_process	GO:0006810	4	transport
P35700	biological_process	GO:0016482	7	cytoplasmic transport
P35700	biological_process	GO:0051649	5	establishment of localization in cell
P35700	biological_process	GO:0033157	8	regulation of intracellular protein transport
P35700	biological_process	GO:0043122	9	regulation of I-kappaB kinase/NF-kappaB cascade
P35700	biological_process	GO:0051169	7	nuclear transport
P35700	biological_process	GO:0033036	3	macromolecule localization
P35700	biological_process	GO:0023051	4	regulation of signaling
P35700	biological_process	GO:0023052	2	signaling
P35700	biological_process	GO:0048583	4	regulation of response to stimulus
P35700	biological_process	GO:0042306	11	regulation of protein import into nucleus
P35700	biological_process	GO:0060341	5	regulation of cellular localization
P35700	biological_process	GO:0051179	2	localization
P35700	biological_process	GO:0044765	5	single-organism transport
P35700	biological_process	GO:0042348	12	NF-kappaB import into nucleus
P35700	biological_process	GO:0051049	5	regulation of transport
P35700	biological_process	GO:0032879	4	regulation of localization
P35700	biological_process	GO:0051234	3	establishment of localization
P35700	biological_process	GO:0045184	5	establishment of protein localization
P35700	biological_process	GO:0032880	5	regulation of protein localization
P35700	biological_process	GO:0035556	6	intracellular signal transduction
P35700	biological_process	GO:1900180	9	regulation of protein localization to nucleus
P35700	biological_process	GO:0007154	4	cell communication
P35700	biological_process	GO:0008104	4	protein localization
P35700	biological_process	GO:0017038	7	protein import
P35700	biological_process	GO:0046822	9	regulation of nucleocytoplasmic transport
P35700	biological_process	GO:0010646	5	regulation of cell communication
P35700	biological_process	GO:0032386	7	regulation of intracellular transport
P35700	biological_process	GO:0033365	7	protein localization to organelle
P35700	biological_process	GO:0070727	5	cellular macromolecule localization
P35700	biological_process	GO:0072594	8	establishment of protein localization to organelle
P35700	biological_process	GO:0046907	6	intracellular transport
P35700	biological_process	GO:0009966	6	regulation of signal transduction
P35700	biological_process	GO:0051223	7	regulation of protein transport
P35700	biological_process	GO:0006913	8	nucleocytoplasmic transport
P35700	biological_process	GO:0007165	5	signal transduction
P35700	biological_process	GO:0010627	8	regulation of intracellular protein kinase cascade
P35700	biological_process	GO:0044744	9	protein targeting to nucleus
P35700	biological_process	GO:0050794	4	regulation of cellular process
P35700	biological_process	GO:0044700	3	single organism signaling
P35700	biological_process	GO:0034613	6	cellular protein localization
P35700	biological_process	GO:0071702	5	organic substance transport
P35700	biological_process	GO:0042345	13	regulation of NF-kappaB import into nucleus
P35700	biological_process	GO:0070302	9	regulation of stress-activated protein kinase signaling cascade
P35700	biological_process	GO:0006796	5	phosphate-containing compound metabolic process
P35700	biological_process	GO:0051403	9	stress-activated MAPK cascade
P35700	biological_process	GO:0006793	4	phosphorus metabolic process
P35700	biological_process	GO:0080135	6	regulation of cellular response to stress
P35700	biological_process	GO:0080134	5	regulation of response to stress
P35700	biological_process	GO:0000165	8	MAPK cascade
P35700	biological_process	GO:0043408	9	regulation of MAPK cascade
P35700	biological_process	GO:0031098	8	stress-activated protein kinase signaling cascade
P35700	biological_process	GO:0023014	7	signal transduction by phosphorylation
P35700	biological_process	GO:0016310	6	phosphorylation
P35700	biological_process	GO:0032872	10	regulation of stress-activated MAPK cascade
P35700	biological_process	GO:0071451	8	cellular response to superoxide
P35700	biological_process	GO:0006801	5	superoxide metabolic process
P35700	biological_process	GO:0000303	6	response to superoxide
P35700	biological_process	GO:0019430	9	removal of superoxide radicals
O55126	cellular_component	GO:0005622	4	intracellular
O55126	cellular_component	GO:0044444	7	cytoplasmic part
O55126	cellular_component	GO:0005737	6	cytoplasm
O55126	cellular_component	GO:0043226	2	organelle
O55126	cellular_component	GO:0043227	3	membrane-bounded organelle
O55126	cellular_component	GO:0044464	3	cell part
O55126	cellular_component	GO:0005623	2	cell
O55126	cellular_component	GO:0043229	6	intracellular organelle
O55126	cellular_component	GO:0044424	5	intracellular part
O55126	cellular_component	GO:0005575	1	cellular_component
O55126	cellular_component	GO:0043231	7	intracellular membrane-bounded organelle
O55126	cellular_component	GO:0005739	8	mitochondrion
O55137	biological_process	GO:0008150	1	biological_process
O55137	biological_process	GO:0009987	2	cellular process
O55137	biological_process	GO:0008152	2	metabolic process
O55137	biological_process	GO:0035383	4	thioester metabolic process
O55137	biological_process	GO:0071704	3	organic substance metabolic process
O55137	biological_process	GO:0051186	4	cofactor metabolic process
O55137	biological_process	GO:0006793	4	phosphorus metabolic process
O55137	biological_process	GO:0044237	3	cellular metabolic process
O55137	biological_process	GO:0006732	5	coenzyme metabolic process
O55137	biological_process	GO:0006637	6	acyl-CoA metabolic process
O55137	molecular_function	GO:0003674	1	molecular_function
O55137	molecular_function	GO:0016787	3	hydrolase activity
O55137	molecular_function	GO:0016788	4	hydrolase activity, acting on ester bonds
O55137	molecular_function	GO:0003824	2	catalytic activity
O55137	molecular_function	GO:0016790	5	thiolester hydrolase activity
O55137	cellular_component	GO:0005622	4	intracellular
O55137	cellular_component	GO:0044444	7	cytoplasmic part
O55137	cellular_component	GO:0005737	6	cytoplasm
O55137	cellular_component	GO:0043226	2	organelle
O55137	cellular_component	GO:0043227	3	membrane-bounded organelle
O55137	cellular_component	GO:0044464	3	cell part
O55137	cellular_component	GO:0005623	2	cell
O55137	cellular_component	GO:0043229	6	intracellular organelle
O55137	cellular_component	GO:0044424	5	intracellular part
O55137	cellular_component	GO:0005575	1	cellular_component
O55137	cellular_component	GO:0043231	7	intracellular membrane-bounded organelle
O55137	cellular_component	GO:0005739	8	mitochondrion
O55137	molecular_function	GO:0016289	6	CoA hydrolase activity
O55137	molecular_function	GO:0047617	7	acyl-CoA hydrolase activity
O55137	molecular_function	GO:0052689	5	carboxylic ester hydrolase activity
O55137	molecular_function	GO:0016290	8	palmitoyl-CoA hydrolase activity
O55137	biological_process	GO:0006629	4	lipid metabolic process
O55137	biological_process	GO:0044281	4	small molecule metabolic process
O55137	biological_process	GO:0006082	5	organic acid metabolic process
O55137	biological_process	GO:0043436	6	oxoacid metabolic process
O55137	biological_process	GO:0032787	8	monocarboxylic acid metabolic process
O55137	biological_process	GO:0044710	3	single-organism metabolic process
O55137	biological_process	GO:0006631	9	fatty acid metabolic process
O55137	biological_process	GO:0019752	7	carboxylic acid metabolic process
O55137	biological_process	GO:0044255	5	cellular lipid metabolic process
O55137	biological_process	GO:0044238	3	primary metabolic process
O55137	biological_process	GO:0001676	10	long-chain fatty acid metabolic process
Q99JW4	molecular_function	GO:0003674	1	molecular_function
Q99JW4	molecular_function	GO:0005488	2	binding
Q99JW4	molecular_function	GO:0043169	4	cation binding
Q99JW4	molecular_function	GO:0043167	3	ion binding
Q99JW4	molecular_function	GO:0046914	6	transition metal ion binding
Q99JW4	molecular_function	GO:0046872	5	metal ion binding
Q99JW4	molecular_function	GO:0008270	7	zinc ion binding
Q99JW4	cellular_component	GO:0070161	3	anchoring junction
Q99JW4	cellular_component	GO:0030055	3	cell-substrate junction
Q99JW4	cellular_component	GO:0030054	2	cell junction
Q99JW4	cellular_component	GO:0005912	4	adherens junction
Q99JW4	cellular_component	GO:0005575	1	cellular_component
Q99JW4	cellular_component	GO:0005924	5	cell-substrate adherens junction
Q99JW4	cellular_component	GO:0005925	6	focal adhesion
Q99JW4	cellular_component	GO:0016020	2	membrane
Q99JW4	cellular_component	GO:0044464	3	cell part
Q99JW4	cellular_component	GO:0005623	2	cell
Q99JW4	cellular_component	GO:0071944	4	cell periphery
Q99JW4	cellular_component	GO:0005886	5	plasma membrane
Q99JW4	biological_process	GO:0008150	1	biological_process
Q99JW4	biological_process	GO:0009987	2	cellular process
Q99JW4	biological_process	GO:0044699	2	single-organism process
Q99JW4	biological_process	GO:0044763	3	single-organism cellular process
Q99JW4	biological_process	GO:0007155	4	cell adhesion
Q99JW4	biological_process	GO:0022610	2	biological adhesion
Q99JW4	biological_process	GO:0016337	5	cell-cell adhesion
Q99JW4	biological_process	GO:0031589	5	cell-substrate adhesion
Q99JW4	biological_process	GO:0007160	6	cell-matrix adhesion
Q99JW4	biological_process	GO:0032502	2	developmental process
Q99JW4	biological_process	GO:0032501	2	multicellular organismal process
Q99JW4	biological_process	GO:0044767	3	single-organism developmental process
Q99JW4	biological_process	GO:0044707	3	single-multicellular organism process
Q99JW4	biological_process	GO:0007275	4	multicellular organismal development
Q99JW4	biological_process	GO:0009790	5	embryo development
Q99JW4	biological_process	GO:0048856	3	anatomical structure development
Q99JW4	biological_process	GO:0009792	6	embryo development ending in birth or egg hatching
Q99JW4	biological_process	GO:0043009	7	chordate embryonic development
Q99JW4	biological_process	GO:0007163	4	establishment or maintenance of cell polarity
Q99JY9	cellular_component	GO:0045202	2	synapse
Q99JY9	cellular_component	GO:0005575	1	cellular_component
Q99JY9	cellular_component	GO:0060076	3	excitatory synapse
Q99JY9	cellular_component	GO:0005794	8	Golgi apparatus
Q99JY9	cellular_component	GO:0005623	2	cell
Q99JY9	cellular_component	GO:0012505	4	endomembrane system
Q99JY9	cellular_component	GO:0043231	7	intracellular membrane-bounded organelle
Q99JY9	cellular_component	GO:0005622	4	intracellular
Q99JY9	cellular_component	GO:0044444	7	cytoplasmic part
Q99JY9	cellular_component	GO:0044431	9	Golgi apparatus part
Q99JY9	cellular_component	GO:0005737	6	cytoplasm
Q99JY9	cellular_component	GO:0016020	2	membrane
Q99JY9	cellular_component	GO:0043226	2	organelle
Q99JY9	cellular_component	GO:0031090	4	organelle membrane
Q99JY9	cellular_component	GO:0044446	7	intracellular organelle part
Q99JY9	cellular_component	GO:0044464	3	cell part
Q99JY9	cellular_component	GO:0043227	3	membrane-bounded organelle
Q99JY9	cellular_component	GO:0043229	6	intracellular organelle
Q99JY9	cellular_component	GO:0044424	5	intracellular part
Q99JY9	cellular_component	GO:0044422	3	organelle part
Q99JY9	cellular_component	GO:0000139	10	Golgi membrane
Q99JY9	cellular_component	GO:0030055	3	cell-substrate junction
Q99JY9	cellular_component	GO:0030054	2	cell junction
Q99JY9	cellular_component	GO:0030056	4	hemidesmosome
Q99JY9	cellular_component	GO:0042995	4	cell projection
Q99JY9	cellular_component	GO:0031252	4	cell leading edge
Q99JY9	cellular_component	GO:0030027	5	lamellipodium
Q99JY9	cellular_component	GO:0044430	9	cytoskeletal part
Q99JY9	cellular_component	GO:0015629	9	actin cytoskeleton
Q99JY9	cellular_component	GO:0043234	3	protein complex
Q99JY9	cellular_component	GO:0043232	7	intracellular non-membrane-bounded organelle
Q99JY9	cellular_component	GO:0043228	3	non-membrane-bounded organelle
Q99JY9	cellular_component	GO:0032991	2	macromolecular complex
Q99JY9	cellular_component	GO:0005856	8	cytoskeleton
Q99JY9	cellular_component	GO:0002102	10	podosome
Q99JY9	molecular_function	GO:0032555	7	purine ribonucleotide binding
Q99JY9	molecular_function	GO:0043168	4	anion binding
Q99JY9	molecular_function	GO:0032553	6	ribonucleotide binding
Q99JY9	molecular_function	GO:0036094	3	small molecule binding
Q99JY9	molecular_function	GO:0043167	3	ion binding
Q99JY9	molecular_function	GO:0032549	5	ribonucleoside binding
Q99JY9	molecular_function	GO:0035639	5	purine ribonucleoside triphosphate binding
Q99JY9	molecular_function	GO:0097367	3	carbohydrate derivative binding
Q99JY9	molecular_function	GO:0032559	8	adenyl ribonucleotide binding
Q99JY9	molecular_function	GO:1901265	4	nucleoside phosphate binding
Q99JY9	molecular_function	GO:0003674	1	molecular_function
Q99JY9	molecular_function	GO:0000166	5	nucleotide binding
Q99JY9	molecular_function	GO:0001882	4	nucleoside binding
Q99JY9	molecular_function	GO:0030554	7	adenyl nucleotide binding
Q99JY9	molecular_function	GO:1901363	3	heterocyclic compound binding
Q99JY9	molecular_function	GO:0005488	2	binding
Q99JY9	molecular_function	GO:0001883	5	purine nucleoside binding
Q99JY9	molecular_function	GO:0017076	6	purine nucleotide binding
Q99JY9	molecular_function	GO:0097159	3	organic cyclic compound binding
Q99JY9	molecular_function	GO:0032550	6	purine ribonucleoside binding
Q99JY9	molecular_function	GO:0005524	9	ATP binding
Q99JY9	biological_process	GO:0008150	1	biological_process
Q99JY9	biological_process	GO:0009987	2	cellular process
Q99JY9	biological_process	GO:0044699	2	single-organism process
Q99JY9	biological_process	GO:0044763	3	single-organism cellular process
Q99JY9	biological_process	GO:0051301	4	cell division
Q99JY9	biological_process	GO:0008356	5	asymmetric cell division
Q99JY9	biological_process	GO:0044767	3	single-organism developmental process
Q99JY9	biological_process	GO:0048869	4	cellular developmental process
Q99JY9	biological_process	GO:0048858	7	cell projection morphogenesis
Q99JY9	biological_process	GO:0048856	3	anatomical structure development
Q99JY9	biological_process	GO:0009653	4	anatomical structure morphogenesis
Q99JY9	biological_process	GO:0032990	6	cell part morphogenesis
Q99JY9	biological_process	GO:0000902	6	cell morphogenesis
Q99JY9	biological_process	GO:0032502	2	developmental process
Q99JY9	biological_process	GO:0030030	4	cell projection organization
Q99JY9	biological_process	GO:0032989	5	cellular component morphogenesis
Q99JY9	biological_process	GO:0071840	2	cellular component organization or biogenesis
Q99JY9	biological_process	GO:0016043	3	cellular component organization
Q99JY9	biological_process	GO:0060271	8	cilium morphogenesis
Q99JY9	biological_process	GO:0000910	6	cytokinesis
Q99JY9	biological_process	GO:0007049	4	cell cycle
Q99JY9	biological_process	GO:0051321	5	meiotic cell cycle
Q99JY9	biological_process	GO:0048610	3	cellular process involved in reproduction
Q99JY9	biological_process	GO:0022402	5	cell cycle process
Q99JY9	biological_process	GO:0000003	2	reproduction
Q99JY9	biological_process	GO:0033206	7	meiotic cytokinesis
Q99JY9	biological_process	GO:0007163	4	establishment or maintenance of cell polarity
Q99JY9	biological_process	GO:0044087	4	regulation of cellular component biogenesis
Q99JY9	biological_process	GO:0051258	8	protein polymerization
Q99JY9	biological_process	GO:0030036	6	actin cytoskeleton organization
Q99JY9	biological_process	GO:0032535	5	regulation of cellular component size
Q99JY9	biological_process	GO:0071822	5	protein complex subunit organization
Q99JY9	biological_process	GO:0044085	3	cellular component biogenesis
Q99JY9	biological_process	GO:0070271	4	protein complex biogenesis
Q99JY9	biological_process	GO:0048518	4	positive regulation of biological process
Q99JY9	biological_process	GO:0043933	4	macromolecular complex subunit organization
Q99JY9	biological_process	GO:0043623	7	cellular protein complex assembly
Q99JY9	biological_process	GO:0030832	8	regulation of actin filament length
Q99JY9	biological_process	GO:0032970	5	regulation of actin filament-based process
Q99JY9	biological_process	GO:0030833	10	regulation of actin filament polymerization
Q99JY9	biological_process	GO:0031334	8	positive regulation of protein complex assembly
Q99JY9	biological_process	GO:0048522	5	positive regulation of cellular process
Q99JY9	biological_process	GO:0022607	4	cellular component assembly
Q99JY9	biological_process	GO:0032956	7	regulation of actin cytoskeleton organization
Q99JY9	biological_process	GO:0050789	3	regulation of biological process
Q99JY9	biological_process	GO:0007010	5	cytoskeleton organization
Q99JY9	biological_process	GO:0030041	9	actin filament polymerization
Q99JY9	biological_process	GO:0007015	7	actin filament organization
Q99JY9	biological_process	GO:0051130	5	positive regulation of cellular component organization
Q99JY9	biological_process	GO:0034622	6	cellular macromolecular complex assembly
Q99JY9	biological_process	GO:0030029	4	actin filament-based process
Q99JY9	biological_process	GO:0006996	4	organelle organization
Q99JY9	biological_process	GO:0065007	2	biological regulation
Q99JY9	biological_process	GO:0065008	3	regulation of biological quality
Q99JY9	biological_process	GO:0065003	5	macromolecular complex assembly
Q99JY9	biological_process	GO:0032271	9	regulation of protein polymerization
Q99JY9	biological_process	GO:0010638	6	positive regulation of organelle organization
Q99JY9	biological_process	GO:0006461	6	protein complex assembly
Q99JY9	biological_process	GO:0051493	6	regulation of cytoskeleton organization
Q99JY9	biological_process	GO:0008064	9	regulation of actin polymerization or depolymerization
Q99JY9	biological_process	GO:0008154	8	actin polymerization or depolymerization
Q99JY9	biological_process	GO:0032273	10	positive regulation of protein polymerization
Q99JY9	biological_process	GO:0050794	4	regulation of cellular process
Q99JY9	biological_process	GO:0051128	4	regulation of cellular component organization
Q99JY9	biological_process	GO:0051495	7	positive regulation of cytoskeleton organization
Q99JY9	biological_process	GO:0043254	7	regulation of protein complex assembly
Q99JY9	biological_process	GO:0033043	5	regulation of organelle organization
Q99JY9	biological_process	GO:0090066	4	regulation of anatomical structure size
Q99JY9	biological_process	GO:0030838	11	positive regulation of actin filament polymerization
Q99JY9	biological_process	GO:0045597	7	positive regulation of cell differentiation
Q99JY9	biological_process	GO:0030154	5	cell differentiation
Q99JY9	biological_process	GO:0031175	11	neuron projection development
Q99JY9	biological_process	GO:0032501	2	multicellular organismal process
Q99JY9	biological_process	GO:0060284	7	regulation of cell development
Q99JY9	biological_process	GO:0010769	8	regulation of cell morphogenesis involved in differentiation
Q99JY9	biological_process	GO:0007275	4	multicellular organismal development
Q99JY9	biological_process	GO:0016358	12	dendrite development
Q99JY9	biological_process	GO:0051960	7	regulation of nervous system development
Q99JY9	biological_process	GO:0031344	5	regulation of cell projection organization
Q99JY9	biological_process	GO:0031346	6	positive regulation of cell projection organization
Q99JY9	biological_process	GO:0010975	12	regulation of neuron projection development
Q99JY9	biological_process	GO:0050773	13	regulation of dendrite development
Q99JY9	biological_process	GO:0045595	6	regulation of cell differentiation
Q99JY9	biological_process	GO:0051239	4	regulation of multicellular organismal process
Q99JY9	biological_process	GO:2000026	5	regulation of multicellular organismal development
Q99JY9	biological_process	GO:0048699	8	generation of neurons
Q99JY9	biological_process	GO:0048731	5	system development
Q99JY9	biological_process	GO:0050767	9	regulation of neurogenesis
Q99JY9	biological_process	GO:0048667	11	cell morphogenesis involved in neuron differentiation
Q99JY9	biological_process	GO:0048666	10	neuron development
Q99JY9	biological_process	GO:0050769	10	positive regulation of neurogenesis
Q99JY9	biological_process	GO:0051094	5	positive regulation of developmental process
Q99JY9	biological_process	GO:0030182	9	neuron differentiation
Q99JY9	biological_process	GO:0022604	7	regulation of cell morphogenesis
Q99JY9	biological_process	GO:0022603	5	regulation of anatomical structure morphogenesis
Q99JY9	biological_process	GO:0048468	6	cell development
Q99JY9	biological_process	GO:0022008	7	neurogenesis
Q99JY9	biological_process	GO:0010720	8	positive regulation of cell development
Q99JY9	biological_process	GO:0007399	6	nervous system development
Q99JY9	biological_process	GO:0048814	14	regulation of dendrite morphogenesis
Q99JY9	biological_process	GO:0048813	13	dendrite morphogenesis
Q99JY9	biological_process	GO:0000904	7	cell morphogenesis involved in differentiation
Q99JY9	biological_process	GO:0044707	3	single-multicellular organism process
Q99JY9	biological_process	GO:0048812	12	neuron projection morphogenesis
Q99JY9	biological_process	GO:0045664	10	regulation of neuron differentiation
Q99JY9	biological_process	GO:0050793	4	regulation of developmental process
Q99JY9	biological_process	GO:0050775	15	positive regulation of dendrite morphogenesis
Q99JY9	biological_process	GO:0051489	7	regulation of filopodium assembly
Q99JY9	biological_process	GO:0030031	5	cell projection assembly
Q99JY9	biological_process	GO:0060491	6	regulation of cell projection assembly
Q99JY9	biological_process	GO:0046847	6	filopodium assembly
Q99JY9	biological_process	GO:0051491	8	positive regulation of filopodium assembly
Q99JY9	biological_process	GO:0030032	6	lamellipodium assembly
Q99JY9	biological_process	GO:0010591	7	regulation of lamellipodium assembly
Q99JY9	biological_process	GO:0010592	8	positive regulation of lamellipodium assembly
Q99JY9	biological_process	GO:0045666	11	positive regulation of neuron differentiation
Q99JY9	biological_process	GO:0031038	8	myosin II filament organization
Q99JY9	biological_process	GO:0031033	7	myosin filament organization
Q99JY9	biological_process	GO:0043519	9	regulation of myosin II filament organization
Q99JY9	biological_process	GO:0009636	4	response to toxic substance
Q99JY9	biological_process	GO:0042221	3	response to chemical
Q99JY9	biological_process	GO:0050896	2	response to stimulus
Q99JY9	biological_process	GO:0046677	5	response to antibiotic
Q99JY9	biological_process	GO:0010033	4	response to organic substance
Q99JY9	biological_process	GO:1901700	4	response to oxygen-containing compound
Q99JY9	biological_process	GO:0009743	5	response to carbohydrate
Q99JY9	biological_process	GO:0051640	5	organelle localization
Q99JY9	biological_process	GO:0033036	3	macromolecule localization
Q99JY9	biological_process	GO:0051641	4	cellular localization
Q99JY9	biological_process	GO:0008104	4	protein localization
Q99JY9	biological_process	GO:0031503	5	protein complex localization
Q99JY9	biological_process	GO:0051179	2	localization
Q99JY9	biological_process	GO:0051653	6	spindle localization
Q80UU9	molecular_function	GO:0003674	1	molecular_function
Q80UU9	molecular_function	GO:0005488	2	binding
Q80UU9	molecular_function	GO:1901363	3	heterocyclic compound binding
Q80UU9	molecular_function	GO:0097159	3	organic cyclic compound binding
Q80UU9	molecular_function	GO:0046906	4	tetrapyrrole binding
Q80UU9	molecular_function	GO:0020037	5	heme binding
Q80UU9	cellular_component	GO:0016020	2	membrane
Q80UU9	cellular_component	GO:0031224	4	intrinsic to membrane
Q80UU9	cellular_component	GO:0005575	1	cellular_component
Q80UU9	cellular_component	GO:0044425	3	membrane part
Q80UU9	cellular_component	GO:0016021	5	integral to membrane
Q80UU9	molecular_function	GO:0008289	3	lipid binding
Q80UU9	molecular_function	GO:0005496	4	steroid binding
Q99KK7	cellular_component	GO:0005622	4	intracellular
Q99KK7	cellular_component	GO:0044464	3	cell part
Q99KK7	cellular_component	GO:0005623	2	cell
Q99KK7	cellular_component	GO:0044424	5	intracellular part
Q99KK7	cellular_component	GO:0005575	1	cellular_component
Q99KK7	cellular_component	GO:0005737	6	cytoplasm
Q99KK7	biological_process	GO:0008150	1	biological_process
Q99KK7	biological_process	GO:0008152	2	metabolic process
Q99KK7	biological_process	GO:0071704	3	organic substance metabolic process
Q99KK7	biological_process	GO:0043170	4	macromolecule metabolic process
Q99KK7	biological_process	GO:0019538	5	protein metabolic process
Q99KK7	biological_process	GO:0044238	3	primary metabolic process
Q99KK7	biological_process	GO:0006508	6	proteolysis
Q99KK7	molecular_function	GO:0070011	5	peptidase activity, acting on L-amino acid peptides
Q99KK7	molecular_function	GO:0003674	1	molecular_function
Q99KK7	molecular_function	GO:0016787	3	hydrolase activity
Q99KK7	molecular_function	GO:0008233	4	peptidase activity
Q99KK7	molecular_function	GO:0003824	2	catalytic activity
Q99KK7	molecular_function	GO:0008238	6	exopeptidase activity
Q99KK7	molecular_function	GO:0008239	7	dipeptidyl-peptidase activity
Q99KK7	cellular_component	GO:0043226	2	organelle
Q99KK7	cellular_component	GO:0043227	3	membrane-bounded organelle
Q99KK7	cellular_component	GO:0043229	6	intracellular organelle
Q99KK7	cellular_component	GO:0043231	7	intracellular membrane-bounded organelle
Q99KK7	cellular_component	GO:0005634	8	nucleus
Q99KK7	cellular_component	GO:0016020	2	membrane
Q99KK7	cellular_component	GO:0071944	4	cell periphery
Q99KK7	cellular_component	GO:0005886	5	plasma membrane
Q99KK7	molecular_function	GO:0004177	7	aminopeptidase activity
Q99KK7	molecular_function	GO:0008237	6	metallopeptidase activity
Q99KK7	molecular_function	GO:0005488	2	binding
Q99KK7	molecular_function	GO:0043169	4	cation binding
Q99KK7	molecular_function	GO:0043167	3	ion binding
Q99KK7	molecular_function	GO:0046914	6	transition metal ion binding
Q99KK7	molecular_function	GO:0046872	5	metal ion binding
Q99KK7	molecular_function	GO:0008270	7	zinc ion binding
Q99L13	biological_process	GO:0008150	1	biological_process
Q99L13	biological_process	GO:0044710	3	single-organism metabolic process
Q99L13	biological_process	GO:0008152	2	metabolic process
Q99L13	biological_process	GO:0055114	4	oxidation-reduction process
Q99L13	molecular_function	GO:0003674	1	molecular_function
Q99L13	molecular_function	GO:0016491	3	oxidoreductase activity
Q99L13	molecular_function	GO:0016614	4	oxidoreductase activity, acting on CH-OH group of donors
Q99L13	molecular_function	GO:0003824	2	catalytic activity
Q99L13	molecular_function	GO:0016616	5	oxidoreductase activity, acting on the CH-OH group of donors, NAD = or NADP as acceptor
Q99L13	molecular_function	GO:0008442	6	3-hydroxyisobutyrate dehydrogenase activity
Q99L13	molecular_function	GO:1901265	4	nucleoside phosphate binding
Q99L13	molecular_function	GO:0050662	4	coenzyme binding
Q99L13	molecular_function	GO:0048037	3	cofactor binding
Q99L13	molecular_function	GO:0000166	5	nucleotide binding
Q99L13	molecular_function	GO:1901363	3	heterocyclic compound binding
Q99L13	molecular_function	GO:0005488	2	binding
Q99L13	molecular_function	GO:0036094	3	small molecule binding
Q99L13	molecular_function	GO:0097159	3	organic cyclic compound binding
Q99L13	molecular_function	GO:0051287	6	NAD binding
Q99L13	biological_process	GO:0006520	8	cellular amino acid metabolic process
Q99L13	biological_process	GO:1901564	4	organonitrogen compound metabolic process
Q99L13	biological_process	GO:0006807	3	nitrogen compound metabolic process
Q99L13	biological_process	GO:1901605	9	alpha-amino acid metabolic process
Q99L13	biological_process	GO:0009987	2	cellular process
Q99L13	biological_process	GO:0043436	6	oxoacid metabolic process
Q99L13	biological_process	GO:0006082	5	organic acid metabolic process
Q99L13	biological_process	GO:0044281	4	small molecule metabolic process
Q99L13	biological_process	GO:0009081	9	branched-chain amino acid metabolic process
Q99L13	biological_process	GO:0071704	3	organic substance metabolic process
Q99L13	biological_process	GO:0019752	7	carboxylic acid metabolic process
Q99L13	biological_process	GO:0044237	3	cellular metabolic process
Q99L13	biological_process	GO:0044238	3	primary metabolic process
Q99L13	biological_process	GO:0006573	10	valine metabolic process
Q99L13	molecular_function	GO:0004616	6	phosphogluconate dehydrogenase (decarboxylating) activity
Q99L13	biological_process	GO:0006725	4	cellular aromatic compound metabolic process
Q99L13	biological_process	GO:1901575	4	organic substance catabolic process
Q99L13	biological_process	GO:0019362	9	pyridine nucleotide metabolic process
Q99L13	biological_process	GO:0006796	5	phosphate-containing compound metabolic process
Q99L13	biological_process	GO:0006793	4	phosphorus metabolic process
Q99L13	biological_process	GO:0034641	4	cellular nitrogen compound metabolic process
Q99L13	biological_process	GO:0006753	7	nucleoside phosphate metabolic process
Q99L13	biological_process	GO:0016052	5	carbohydrate catabolic process
Q99L13	biological_process	GO:0006007	9	glucose catabolic process
Q99L13	biological_process	GO:0006006	8	glucose metabolic process
Q99L13	biological_process	GO:0005996	6	monosaccharide metabolic process
Q99L13	biological_process	GO:0051186	4	cofactor metabolic process
Q99L13	biological_process	GO:0006733	6	oxidoreduction coenzyme metabolic process
Q99L13	biological_process	GO:0006732	5	coenzyme metabolic process
Q99L13	biological_process	GO:0046483	4	heterocycle metabolic process
Q99L13	biological_process	GO:0046365	7	monosaccharide catabolic process
Q99L13	biological_process	GO:0005975	4	carbohydrate metabolic process
Q99L13	biological_process	GO:0019318	7	hexose metabolic process
Q99L13	biological_process	GO:0009056	3	catabolic process
Q99L13	biological_process	GO:0006739	11	NADP metabolic process
Q99L13	biological_process	GO:0055086	6	nucleobase-containing small molecule metabolic process
Q99L13	biological_process	GO:1901360	4	organic cyclic compound metabolic process
Q99L13	biological_process	GO:0006139	5	nucleobase-containing compound metabolic process
Q99L13	biological_process	GO:0044723	5	single-organism carbohydrate metabolic process
Q99L13	biological_process	GO:0044724	6	single-organism carbohydrate catabolic process
Q99L13	biological_process	GO:0006740	12	NADPH regeneration
Q99L13	biological_process	GO:0019637	5	organophosphate metabolic process
Q99L13	biological_process	GO:0072524	5	pyridine-containing compound metabolic process
Q99L13	biological_process	GO:0046496	10	nicotinamide nucleotide metabolic process
Q99L13	biological_process	GO:0019320	8	hexose catabolic process
Q99L13	biological_process	GO:0009117	8	nucleotide metabolic process
Q99L13	biological_process	GO:0006098	13	pentose-phosphate shunt
Q99L13	cellular_component	GO:0005622	4	intracellular
Q99L13	cellular_component	GO:0044444	7	cytoplasmic part
Q99L13	cellular_component	GO:0005737	6	cytoplasm
Q99L13	cellular_component	GO:0043226	2	organelle
Q99L13	cellular_component	GO:0043227	3	membrane-bounded organelle
Q99L13	cellular_component	GO:0044464	3	cell part
Q99L13	cellular_component	GO:0005623	2	cell
Q99L13	cellular_component	GO:0043229	6	intracellular organelle
Q99L13	cellular_component	GO:0044424	5	intracellular part
Q99L13	cellular_component	GO:0005575	1	cellular_component
Q99L13	cellular_component	GO:0043231	7	intracellular membrane-bounded organelle
Q99L13	cellular_component	GO:0005739	8	mitochondrion
Q99L13	biological_process	GO:0044282	5	small molecule catabolic process
Q99L13	biological_process	GO:0009083	10	branched-chain amino acid catabolic process
Q99L13	biological_process	GO:0009063	9	cellular amino acid catabolic process
Q99L13	biological_process	GO:0044712	4	single-organism catabolic process
Q99L13	biological_process	GO:0016054	6	organic acid catabolic process
Q99L13	biological_process	GO:1901565	5	organonitrogen compound catabolic process
Q99L13	biological_process	GO:1901606	10	alpha-amino acid catabolic process
Q99L13	biological_process	GO:0044248	4	cellular catabolic process
Q99L13	biological_process	GO:0046395	8	carboxylic acid catabolic process
Q99L13	biological_process	GO:0006574	11	valine catabolic process
Q99KI0	biological_process	GO:0008150	1	biological_process
Q99KI0	biological_process	GO:0008152	2	metabolic process
Q99KI0	molecular_function	GO:0003674	1	molecular_function
Q99KI0	molecular_function	GO:0016835	4	carbon-oxygen lyase activity
Q99KI0	molecular_function	GO:0016836	5	hydro-lyase activity
Q99KI0	molecular_function	GO:0003824	2	catalytic activity
Q99KI0	molecular_function	GO:0016829	3	lyase activity
Q99KI0	molecular_function	GO:0003994	6	aconitate hydratase activity
Q99KI0	biological_process	GO:0009060	7	aerobic respiration
Q99KI0	biological_process	GO:0045333	6	cellular respiration
Q99KI0	biological_process	GO:0044710	3	single-organism metabolic process
Q99KI0	biological_process	GO:0009987	2	cellular process
Q99KI0	biological_process	GO:0006091	4	generation of precursor metabolites and energy
Q99KI0	biological_process	GO:0044237	3	cellular metabolic process
Q99KI0	biological_process	GO:0015980	5	energy derivation by oxidation of organic compounds
Q99KI0	biological_process	GO:0044238	3	primary metabolic process
Q99KI0	biological_process	GO:0055114	4	oxidation-reduction process
Q99KI0	biological_process	GO:0006099	8	tricarboxylic acid cycle
Q99KI0	molecular_function	GO:0051536	4	iron-sulfur cluster binding
Q99KI0	molecular_function	GO:0005488	2	binding
Q99KI0	molecular_function	GO:0051540	3	metal cluster binding
Q99KI0	molecular_function	GO:0051539	5	4 iron, 4 sulfur cluster binding
Q99KI0	cellular_component	GO:0005622	4	intracellular
Q99KI0	cellular_component	GO:0044444	7	cytoplasmic part
Q99KI0	cellular_component	GO:0005737	6	cytoplasm
Q99KI0	cellular_component	GO:0043226	2	organelle
Q99KI0	cellular_component	GO:0043227	3	membrane-bounded organelle
Q99KI0	cellular_component	GO:0044464	3	cell part
Q99KI0	cellular_component	GO:0005623	2	cell
Q99KI0	cellular_component	GO:0043229	6	intracellular organelle
Q99KI0	cellular_component	GO:0044424	5	intracellular part
Q99KI0	cellular_component	GO:0005575	1	cellular_component
Q99KI0	cellular_component	GO:0043231	7	intracellular membrane-bounded organelle
Q99KI0	cellular_component	GO:0005739	8	mitochondrion
Q99KI0	cellular_component	GO:0005634	8	nucleus
Q99KI0	molecular_function	GO:0051538	5	3 iron, 4 sulfur cluster binding
Q99KI0	molecular_function	GO:0047780	6	citrate dehydratase activity
Q99KI0	molecular_function	GO:0043169	4	cation binding
Q99KI0	molecular_function	GO:0043167	3	ion binding
Q99KI0	molecular_function	GO:0046914	6	transition metal ion binding
Q99KI0	molecular_function	GO:0046872	5	metal ion binding
Q99KI0	molecular_function	GO:0005506	7	iron ion binding
Q99KI0	molecular_function	GO:0052633	6	isocitrate hydro-lyase (cis-aconitate-forming) activity
Q99KI0	biological_process	GO:0072350	8	tricarboxylic acid metabolic process
Q99KI0	biological_process	GO:0044281	4	small molecule metabolic process
Q99KI0	biological_process	GO:0006082	5	organic acid metabolic process
Q99KI0	biological_process	GO:0043436	6	oxoacid metabolic process
Q99KI0	biological_process	GO:0071704	3	organic substance metabolic process
Q99KI0	biological_process	GO:0019752	7	carboxylic acid metabolic process
Q99KI0	biological_process	GO:0006101	9	citrate metabolic process
Q99KI0	biological_process	GO:0006102	9	isocitrate metabolic process
Q99KJ8	cellular_component	GO:0044430	9	cytoskeletal part
Q99KJ8	cellular_component	GO:0005815	10	microtubule organizing center
Q99KJ8	cellular_component	GO:0005623	2	cell
Q99KJ8	cellular_component	GO:0005575	1	cellular_component
Q99KJ8	cellular_component	GO:0005622	4	intracellular
Q99KJ8	cellular_component	GO:0043232	7	intracellular non-membrane-bounded organelle
Q99KJ8	cellular_component	GO:0043226	2	organelle
Q99KJ8	cellular_component	GO:0043228	3	non-membrane-bounded organelle
Q99KJ8	cellular_component	GO:0044446	7	intracellular organelle part
Q99KJ8	cellular_component	GO:0044464	3	cell part
Q99KJ8	cellular_component	GO:0015630	9	microtubule cytoskeleton
Q99KJ8	cellular_component	GO:0043229	6	intracellular organelle
Q99KJ8	cellular_component	GO:0044424	5	intracellular part
Q99KJ8	cellular_component	GO:0044422	3	organelle part
Q99KJ8	cellular_component	GO:0005856	8	cytoskeleton
Q99KJ8	cellular_component	GO:0005813	11	centrosome
Q99KJ8	cellular_component	GO:0005737	6	cytoplasm
Q99KJ8	cellular_component	GO:0005875	10	microtubule associated complex
Q99KJ8	cellular_component	GO:0015629	9	actin cytoskeleton
Q99KJ8	cellular_component	GO:0043234	3	protein complex
Q99KJ8	cellular_component	GO:0032991	2	macromolecular complex
Q99KJ8	cellular_component	GO:0005869	11	dynactin complex
Q99KJ8	cellular_component	GO:1902494	4	catalytic complex
Q99KJ8	cellular_component	GO:0030286	11	dynein complex
Q99KJ8	cellular_component	GO:0043005	5	neuron projection
Q99KJ8	cellular_component	GO:0097458	4	neuron part
Q99KJ8	cellular_component	GO:0044463	5	cell projection part
Q99KJ8	cellular_component	GO:0042995	4	cell projection
Q99KJ8	cellular_component	GO:0030427	4	site of polarized growth
Q99KJ8	cellular_component	GO:0030426	6	growth cone
Q99KJ8	cellular_component	GO:0005694	8	chromosome
Q99KJ8	cellular_component	GO:0032993	3	protein-DNA complex
Q99KJ8	cellular_component	GO:0044427	9	chromosomal part
Q99KJ8	cellular_component	GO:0000775	10	chromosome, centromeric region
Q99KJ8	cellular_component	GO:0000776	11	kinetochore
Q99KJ8	cellular_component	GO:0016020	2	membrane
Q99KJ8	cellular_component	GO:0005874	10	microtubule
Q99KJ8	cellular_component	GO:0031982	3	vesicle
Q99KJ8	molecular_function	GO:0003674	1	molecular_function
Q99KJ8	molecular_function	GO:0016462	6	pyrophosphatase activity
Q99KJ8	molecular_function	GO:0017111	7	nucleoside-triphosphatase activity
Q99KJ8	molecular_function	GO:0016817	4	hydrolase activity, acting on acid anhydrides
Q99KJ8	molecular_function	GO:0016787	3	hydrolase activity
Q99KJ8	molecular_function	GO:0003824	2	catalytic activity
Q99KJ8	molecular_function	GO:0016818	5	hydrolase activity, acting on acid anhydrides, in = phosphorus-containing anhydrides
Q99KJ8	molecular_function	GO:0003774	8	motor activity
Q99KJ8	biological_process	GO:0008150	1	biological_process
Q99KJ8	biological_process	GO:0044699	2	single-organism process
Q99KJ8	biological_process	GO:0008283	3	cell proliferation
Q99KJ8	biological_process	GO:0007049	4	cell cycle
Q99KJ8	biological_process	GO:0006996	4	organelle organization
Q99KJ8	biological_process	GO:0000280	6	nuclear division
Q99KJ8	biological_process	GO:0009987	2	cellular process
Q99KJ8	biological_process	GO:0048285	5	organelle fission
Q99KJ8	biological_process	GO:0044763	3	single-organism cellular process
Q99KJ8	biological_process	GO:0022402	5	cell cycle process
Q99KJ8	biological_process	GO:0000278	5	mitotic cell cycle
Q99KJ8	biological_process	GO:0071840	2	cellular component organization or biogenesis
Q99KJ8	biological_process	GO:0016043	3	cellular component organization
Q99KJ8	biological_process	GO:0051301	4	cell division
Q99KJ8	biological_process	GO:0007067	7	mitosis
Q99KJ8	biological_process	GO:0071822	5	protein complex subunit organization
Q99KJ8	biological_process	GO:0000226	6	microtubule cytoskeleton organization
Q99KJ8	biological_process	GO:0043933	4	macromolecular complex subunit organization
Q99KJ8	biological_process	GO:0007010	5	cytoskeleton organization
Q99KJ8	biological_process	GO:0007051	7	spindle organization
Q99KJ8	biological_process	GO:0007017	4	microtubule-based process
Q99KJ8	biological_process	GO:0007052	8	mitotic spindle organization
P97447	molecular_function	GO:0003674	1	molecular_function
P97447	molecular_function	GO:0005488	2	binding
P97447	molecular_function	GO:0043169	4	cation binding
P97447	molecular_function	GO:0043167	3	ion binding
P97447	molecular_function	GO:0046914	6	transition metal ion binding
P97447	molecular_function	GO:0046872	5	metal ion binding
P97447	molecular_function	GO:0008270	7	zinc ion binding
P97447	cellular_component	GO:0005622	4	intracellular
P97447	cellular_component	GO:0044464	3	cell part
P97447	cellular_component	GO:0005623	2	cell
P97447	cellular_component	GO:0044424	5	intracellular part
P97447	cellular_component	GO:0005575	1	cellular_component
P97447	cellular_component	GO:0005737	6	cytoplasm
P97447	cellular_component	GO:0043226	2	organelle
P97447	cellular_component	GO:0043227	3	membrane-bounded organelle
P97447	cellular_component	GO:0043229	6	intracellular organelle
P97447	cellular_component	GO:0043231	7	intracellular membrane-bounded organelle
P97447	cellular_component	GO:0005634	8	nucleus
P97447	biological_process	GO:0032502	2	developmental process
P97447	biological_process	GO:0008150	1	biological_process
P97447	biological_process	GO:0009987	2	cellular process
P97447	biological_process	GO:0044699	2	single-organism process
P97447	biological_process	GO:0044763	3	single-organism cellular process
P97447	biological_process	GO:0048869	4	cellular developmental process
P97447	biological_process	GO:0030154	5	cell differentiation
P97447	biological_process	GO:0032501	2	multicellular organismal process
P97447	biological_process	GO:0044707	3	single-multicellular organism process
P97447	biological_process	GO:0007275	4	multicellular organismal development
P35922	molecular_function	GO:0003674	1	molecular_function
P35922	molecular_function	GO:0005488	2	binding
P35922	molecular_function	GO:1901363	3	heterocyclic compound binding
P35922	molecular_function	GO:0097159	3	organic cyclic compound binding
P35922	molecular_function	GO:0003676	4	nucleic acid binding
P35922	molecular_function	GO:0003723	5	RNA binding
P35922	cellular_component	GO:0005623	2	cell
P35922	cellular_component	GO:0005575	1	cellular_component
P35922	cellular_component	GO:0005622	4	intracellular
P35922	cellular_component	GO:0044444	7	cytoplasmic part
P35922	cellular_component	GO:0005737	6	cytoplasm
P35922	cellular_component	GO:0043232	7	intracellular non-membrane-bounded organelle
P35922	cellular_component	GO:0043226	2	organelle
P35922	cellular_component	GO:0032991	2	macromolecular complex
P35922	cellular_component	GO:0030529	6	ribonucleoprotein complex
P35922	cellular_component	GO:0043228	3	non-membrane-bounded organelle
P35922	cellular_component	GO:0044464	3	cell part
P35922	cellular_component	GO:0043229	6	intracellular organelle
P35922	cellular_component	GO:0044424	5	intracellular part
P35922	cellular_component	GO:0035770	8	ribonucleoprotein granule
P35922	cellular_component	GO:0010494	9	cytoplasmic stress granule
P35922	cellular_component	GO:0043234	3	protein complex
P35922	cellular_component	GO:0034518	4	RNA cap binding complex
P35922	cellular_component	GO:0005845	6	mRNA cap binding complex
P35922	cellular_component	GO:0043005	5	neuron projection
P35922	cellular_component	GO:0042995	4	cell projection
P35922	cellular_component	GO:0032838	8	cell projection cytoplasm
P35922	cellular_component	GO:0044463	5	cell projection part
P35922	cellular_component	GO:0097458	4	neuron part
P35922	cellular_component	GO:0071598	9	neuronal ribonucleoprotein granule
P35922	cellular_component	GO:0005634	8	nucleus
P35922	cellular_component	GO:0031981	10	nuclear lumen
P35922	cellular_component	GO:0031974	2	membrane-enclosed lumen
P35922	cellular_component	GO:0043231	7	intracellular membrane-bounded organelle
P35922	cellular_component	GO:0070013	8	intracellular organelle lumen
P35922	cellular_component	GO:0043233	4	organelle lumen
P35922	cellular_component	GO:0044428	9	nuclear part
P35922	cellular_component	GO:0043227	3	membrane-bounded organelle
P35922	cellular_component	GO:0044446	7	intracellular organelle part
P35922	cellular_component	GO:0044422	3	organelle part
P35922	cellular_component	GO:0005730	11	nucleolus
P35922	biological_process	GO:0032502	2	developmental process
P35922	biological_process	GO:0008150	1	biological_process
P35922	biological_process	GO:0032501	2	multicellular organismal process
P35922	biological_process	GO:0044707	3	single-multicellular organism process
P35922	biological_process	GO:0044699	2	single-organism process
P35922	biological_process	GO:0007275	4	multicellular organismal development
P35922	biological_process	GO:0048856	3	anatomical structure development
P35922	biological_process	GO:0048731	5	system development
P35922	biological_process	GO:0007399	6	nervous system development
P35922	biological_process	GO:0007417	7	central nervous system development
P35922	biological_process	GO:0033036	3	macromolecule localization
P35922	biological_process	GO:0071705	5	nitrogen compound transport
P35922	biological_process	GO:0006810	4	transport
P35922	biological_process	GO:0050658	8	RNA transport
P35922	biological_process	GO:0015931	6	nucleobase-containing compound transport
P35922	biological_process	GO:0050657	7	nucleic acid transport
P35922	biological_process	GO:0051234	3	establishment of localization
P35922	biological_process	GO:0006403	4	RNA localization
P35922	biological_process	GO:0071702	5	organic substance transport
P35922	biological_process	GO:0051179	2	localization
P35922	biological_process	GO:0051236	5	establishment of RNA localization
P35922	biological_process	GO:0051028	9	mRNA transport
P35922	biological_process	GO:0010468	6	regulation of gene expression
P35922	biological_process	GO:0017148	9	negative regulation of translation
P35922	biological_process	GO:0010467	5	gene expression
P35922	biological_process	GO:1901576	4	organic substance biosynthetic process
P35922	biological_process	GO:0044260	5	cellular macromolecule metabolic process
P35922	biological_process	GO:0019222	4	regulation of metabolic process
P35922	biological_process	GO:0048519	4	negative regulation of biological process
P35922	biological_process	GO:0006412	7	translation
P35922	biological_process	GO:0006413	8	translational initiation
P35922	biological_process	GO:0080090	5	regulation of primary metabolic process
P35922	biological_process	GO:0034645	6	cellular macromolecule biosynthetic process
P35922	biological_process	GO:0050789	3	regulation of biological process
P35922	biological_process	GO:0009889	5	regulation of biosynthetic process
P35922	biological_process	GO:0043170	4	macromolecule metabolic process
P35922	biological_process	GO:0044237	3	cellular metabolic process
P35922	biological_process	GO:0044238	3	primary metabolic process
P35922	biological_process	GO:0051246	6	regulation of protein metabolic process
P35922	biological_process	GO:0009058	3	biosynthetic process
P35922	biological_process	GO:0009059	5	macromolecule biosynthetic process
P35922	biological_process	GO:0009987	2	cellular process
P35922	biological_process	GO:0048523	5	negative regulation of cellular process
P35922	biological_process	GO:0065007	2	biological regulation
P35922	biological_process	GO:0032268	7	regulation of cellular protein metabolic process
P35922	biological_process	GO:0010558	7	negative regulation of macromolecule biosynthetic process
P35922	biological_process	GO:0006417	8	regulation of translation
P35922	biological_process	GO:0032269	8	negative regulation of cellular protein metabolic process
P35922	biological_process	GO:0060255	5	regulation of macromolecule metabolic process
P35922	biological_process	GO:0010556	6	regulation of macromolecule biosynthetic process
P35922	biological_process	GO:2000112	7	regulation of cellular macromolecule biosynthetic process
P35922	biological_process	GO:0051248	7	negative regulation of protein metabolic process
P35922	biological_process	GO:2000113	8	negative regulation of cellular macromolecule biosynthetic process
P35922	biological_process	GO:0031324	6	negative regulation of cellular metabolic process
P35922	biological_process	GO:0009890	6	negative regulation of biosynthetic process
P35922	biological_process	GO:0031323	5	regulation of cellular metabolic process
P35922	biological_process	GO:0010608	7	posttranscriptional regulation of gene expression
P35922	biological_process	GO:0031326	6	regulation of cellular biosynthetic process
P35922	biological_process	GO:0009892	5	negative regulation of metabolic process
P35922	biological_process	GO:0010605	6	negative regulation of macromolecule metabolic process
P35922	biological_process	GO:0050794	4	regulation of cellular process
P35922	biological_process	GO:0006446	9	regulation of translational initiation
P35922	biological_process	GO:0008152	2	metabolic process
P35922	biological_process	GO:0071704	3	organic substance metabolic process
P35922	biological_process	GO:0031327	7	negative regulation of cellular biosynthetic process
P35922	biological_process	GO:0044267	6	cellular protein metabolic process
P35922	biological_process	GO:0044249	4	cellular biosynthetic process
P35922	biological_process	GO:0019538	5	protein metabolic process
P35922	biological_process	GO:0045947	10	negative regulation of translational initiation
Q99LX0	cellular_component	GO:0005622	4	intracellular
Q99LX0	cellular_component	GO:0044444	7	cytoplasmic part
Q99LX0	cellular_component	GO:0005737	6	cytoplasm
Q99LX0	cellular_component	GO:0043226	2	organelle
Q99LX0	cellular_component	GO:0043227	3	membrane-bounded organelle
Q99LX0	cellular_component	GO:0044464	3	cell part
Q99LX0	cellular_component	GO:0005623	2	cell
Q99LX0	cellular_component	GO:0043229	6	intracellular organelle
Q99LX0	cellular_component	GO:0044424	5	intracellular part
Q99LX0	cellular_component	GO:0005575	1	cellular_component
Q99LX0	cellular_component	GO:0043231	7	intracellular membrane-bounded organelle
Q99LX0	cellular_component	GO:0005739	8	mitochondrion
Q99LX0	cellular_component	GO:0005634	8	nucleus
Q99LX0	molecular_function	GO:0003674	1	molecular_function
Q99LX0	molecular_function	GO:0005488	2	binding
Q99LX0	molecular_function	GO:1901363	3	heterocyclic compound binding
Q99LX0	molecular_function	GO:0003723	5	RNA binding
Q99LX0	molecular_function	GO:0097159	3	organic cyclic compound binding
Q99LX0	molecular_function	GO:0003676	4	nucleic acid binding
Q99LX0	molecular_function	GO:0003729	6	mRNA binding
Q99LX0	molecular_function	GO:0016787	3	hydrolase activity
Q99LX0	molecular_function	GO:0003824	2	catalytic activity
Q99LX0	molecular_function	GO:0008233	4	peptidase activity
Q99LX0	molecular_function	GO:0016209	2	antioxidant activity
Q99LX0	molecular_function	GO:0016491	3	oxidoreductase activity
Q99LX0	molecular_function	GO:0016684	4	oxidoreductase activity, acting on peroxide as acceptor
Q99LX0	molecular_function	GO:0004601	5	peroxidase activity
Q99LX0	molecular_function	GO:0016705	4	oxidoreductase activity, acting on paired donors, with = incorporation or reduction of molecular oxygen
Q99LX0	molecular_function	GO:0051920	5	peroxiredoxin activity
Q99LX0	molecular_function	GO:0005515	3	protein binding
Q99LX0	molecular_function	GO:0046983	4	protein dimerization activity
Q99LX0	molecular_function	GO:0042802	4	identical protein binding
Q99LX0	molecular_function	GO:0042803	5	protein homodimerization activity
Q99LX0	biological_process	GO:0008150	1	biological_process
Q99LX0	biological_process	GO:0032501	2	multicellular organismal process
Q99LX0	biological_process	GO:0044708	4	single-organism behavior
Q99LX0	biological_process	GO:0044707	3	single-multicellular organism process
Q99LX0	biological_process	GO:0044699	2	single-organism process
Q99LX0	biological_process	GO:0007610	3	behavior
Q99LX0	biological_process	GO:0007626	4	locomotory behavior
Q99LX0	biological_process	GO:0030534	5	adult behavior
Q99LX0	biological_process	GO:0050896	2	response to stimulus
Q99LX0	biological_process	GO:0008344	6	adult locomotory behavior
Q99LX0	biological_process	GO:0009987	2	cellular process
Q99LX0	biological_process	GO:0008152	2	metabolic process
Q99LX0	biological_process	GO:0009056	3	catabolic process
Q99LX0	biological_process	GO:0044248	4	cellular catabolic process
Q99LX0	biological_process	GO:0044237	3	cellular metabolic process
Q99LX0	biological_process	GO:0006914	5	autophagy
Q99LX0	biological_process	GO:0008283	3	cell proliferation
Q99LX0	biological_process	GO:0042542	6	response to hydrogen peroxide
Q99LX0	biological_process	GO:0051716	4	cellular response to stimulus
Q99LX0	biological_process	GO:1901700	4	response to oxygen-containing compound
Q99LX0	biological_process	GO:1901701	6	cellular response to oxygen-containing compound
Q99LX0	biological_process	GO:0044763	3	single-organism cellular process
Q99LX0	biological_process	GO:0006950	3	response to stress
Q99LX0	biological_process	GO:0033554	5	cellular response to stress
Q99LX0	biological_process	GO:0070887	5	cellular response to chemical stimulus
Q99LX0	biological_process	GO:0042221	3	response to chemical
Q99LX0	biological_process	GO:0010035	4	response to inorganic substance
Q99LX0	biological_process	GO:0034614	7	cellular response to reactive oxygen species
Q99LX0	biological_process	GO:0034599	6	cellular response to oxidative stress
Q99LX0	biological_process	GO:0000302	5	response to reactive oxygen species
Q99LX0	biological_process	GO:0006979	4	response to oxidative stress
Q99LX0	biological_process	GO:0070301	8	cellular response to hydrogen peroxide
Q99LX0	biological_process	GO:0044765	5	single-organism transport
Q99LX0	biological_process	GO:0035637	4	multicellular organismal signaling
Q99LX0	biological_process	GO:0007267	5	cell-cell signaling
Q99LX0	biological_process	GO:0007268	7	synaptic transmission
Q99LX0	biological_process	GO:0019226	6	transmission of nerve impulse
Q99LX0	biological_process	GO:0051234	3	establishment of localization
Q99LX0	biological_process	GO:0007154	4	cell communication
Q99LX0	biological_process	GO:0001963	9	synaptic transmission, dopaminergic
Q99LX0	biological_process	GO:0006836	6	neurotransmitter transport
Q99LX0	biological_process	GO:0006810	4	transport
Q99LX0	biological_process	GO:0006812	7	cation transport
Q99LX0	biological_process	GO:0006811	6	ion transport
Q99LX0	biological_process	GO:0071705	5	nitrogen compound transport
Q99LX0	biological_process	GO:0015850	6	organic hydroxy compound transport
Q99LX0	biological_process	GO:0015872	8	dopamine transport
Q99LX0	biological_process	GO:0023052	2	signaling
Q99LX0	biological_process	GO:0065007	2	biological regulation
Q99LX0	biological_process	GO:0065008	3	regulation of biological quality
Q99LX0	biological_process	GO:0007270	8	neuron-neuron synaptic transmission
Q99LX0	biological_process	GO:0003008	4	system process
Q99LX0	biological_process	GO:0090494	9	dopamine uptake
Q99LX0	biological_process	GO:0001505	8	regulation of neurotransmitter levels
Q99LX0	biological_process	GO:0090493	8	catecholamine uptake
Q99LX0	biological_process	GO:0001504	9	neurotransmitter uptake
Q99LX0	biological_process	GO:0051937	7	catecholamine transport
Q99LX0	biological_process	GO:0050877	5	neurological system process
Q99LX0	biological_process	GO:0044700	3	single organism signaling
Q99LX0	biological_process	GO:0051934	10	catecholamine uptake involved in synaptic transmission
Q99LX0	biological_process	GO:0015844	6	monoamine transport
Q99LX0	biological_process	GO:0071702	5	organic substance transport
Q99LX0	biological_process	GO:0051179	2	localization
Q99LX0	biological_process	GO:0051583	11	dopamine uptake involved in synaptic transmission
Q99LX0	biological_process	GO:0072593	4	reactive oxygen species metabolic process
Q99LX0	biological_process	GO:0042743	5	hydrogen peroxide metabolic process
Q99LX0	biological_process	GO:0009611	4	response to wounding
Q99LX0	biological_process	GO:0006952	4	defense response
Q99LX0	biological_process	GO:0006954	5	inflammatory response
Q99LX0	biological_process	GO:0042391	4	regulation of membrane potential
Q99LX0	biological_process	GO:0051899	5	membrane depolarization
Q99LX0	biological_process	GO:0060081	5	membrane hyperpolarization
Q99LX0	biological_process	GO:0006996	4	organelle organization
Q99LX0	biological_process	GO:0071840	2	cellular component organization or biogenesis
Q99LX0	biological_process	GO:0016043	3	cellular component organization
Q99LX0	biological_process	GO:0007005	5	mitochondrion organization
Q99LX0	biological_process	GO:0008219	4	cell death
Q99LX0	biological_process	GO:0050794	4	regulation of cellular process
Q99LX0	biological_process	GO:0050789	3	regulation of biological process
Q99LX0	biological_process	GO:0048523	5	negative regulation of cellular process
Q99LX0	biological_process	GO:0016265	3	death
Q99LX0	biological_process	GO:0048519	4	negative regulation of biological process
Q99LX0	biological_process	GO:0010941	5	regulation of cell death
Q99LX0	biological_process	GO:0060548	6	negative regulation of cell death
Q99LX0	biological_process	GO:2001236	9	regulation of extrinsic apoptotic signaling pathway
Q99LX0	biological_process	GO:2001233	8	regulation of apoptotic signaling pathway
Q99LX0	biological_process	GO:2001234	9	negative regulation of apoptotic signaling pathway
Q99LX0	biological_process	GO:0010648	6	negative regulation of cell communication
Q99LX0	biological_process	GO:0043067	6	regulation of programmed cell death
Q99LX0	biological_process	GO:0009968	7	negative regulation of signal transduction
Q99LX0	biological_process	GO:0010646	5	regulation of cell communication
Q99LX0	biological_process	GO:0023057	5	negative regulation of signaling
Q99LX0	biological_process	GO:0023051	4	regulation of signaling
Q99LX0	biological_process	GO:0006915	6	apoptotic process
Q99LX0	biological_process	GO:0048583	4	regulation of response to stimulus
Q99LX0	biological_process	GO:0042981	7	regulation of apoptotic process
Q99LX0	biological_process	GO:0009966	6	regulation of signal transduction
Q99LX0	biological_process	GO:0012501	5	programmed cell death
Q99LX0	biological_process	GO:0048585	5	negative regulation of response to stimulus
Q99LX0	biological_process	GO:0097191	8	extrinsic apoptotic signaling pathway
Q99LX0	biological_process	GO:0097190	7	apoptotic signaling pathway
Q99LX0	biological_process	GO:0007165	5	signal transduction
Q99LX0	biological_process	GO:0007166	6	cell surface receptor signaling pathway
Q99LX0	biological_process	GO:2001237	10	negative regulation of extrinsic apoptotic signaling pathway
Q99LX0	biological_process	GO:0097285	7	cell-type specific apoptotic process
Q99LX0	biological_process	GO:0051402	8	neuron apoptotic process
Q99LX0	biological_process	GO:0043069	7	negative regulation of programmed cell death
Q99LX0	biological_process	GO:0043523	9	regulation of neuron apoptotic process
Q99LX0	biological_process	GO:0043066	8	negative regulation of apoptotic process
Q99LX0	biological_process	GO:1901214	6	regulation of neuron death
Q99LX0	biological_process	GO:1901215	7	negative regulation of neuron death
Q99LX0	biological_process	GO:0070997	5	neuron death
Q99LX0	biological_process	GO:0043524	10	negative regulation of neuron apoptotic process
Q99LX0	biological_process	GO:0051100	5	negative regulation of binding
Q99LX0	biological_process	GO:0065009	3	regulation of molecular function
Q99LX0	biological_process	GO:0043393	5	regulation of protein binding
Q99LX0	biological_process	GO:0044092	4	negative regulation of molecular function
Q99LX0	biological_process	GO:0051098	4	regulation of binding
Q99LX0	biological_process	GO:0032091	6	negative regulation of protein binding
Q99LX0	biological_process	GO:0051049	5	regulation of transport
Q99LX0	biological_process	GO:0032879	4	regulation of localization
Q99LX0	biological_process	GO:0032409	6	regulation of transporter activity
Q99LX0	biological_process	GO:0032411	7	positive regulation of transporter activity
Q99LX0	biological_process	GO:0048518	4	positive regulation of biological process
Q99LX0	biological_process	GO:0043269	7	regulation of ion transport
Q99LX0	biological_process	GO:0006818	6	hydrogen transport
Q99LX0	biological_process	GO:0034762	7	regulation of transmembrane transport
Q99LX0	biological_process	GO:0010155	10	regulation of proton transport
Q99LX0	biological_process	GO:0051050	6	positive regulation of transport
Q99LX0	biological_process	GO:0022898	8	regulation of transmembrane transporter activity
Q99LX0	biological_process	GO:0044093	4	positive regulation of molecular function
Q99LX0	biological_process	GO:0055085	6	transmembrane transport
Q99LX0	biological_process	GO:0015672	8	monovalent inorganic cation transport
Q99LX0	biological_process	GO:2000275	11	regulation of oxidative phosphorylation uncoupler activity
Q99LX0	biological_process	GO:0015992	9	proton transport
Q99LX0	biological_process	GO:2000277	12	positive regulation of oxidative phosphorylation uncoupler = activity
Q99LX0	biological_process	GO:0010468	6	regulation of gene expression
Q99LX0	biological_process	GO:0010467	5	gene expression
Q99LX0	biological_process	GO:0019222	4	regulation of metabolic process
Q99LX0	biological_process	GO:0060255	5	regulation of macromolecule metabolic process
Q99LX0	biological_process	GO:0010608	7	posttranscriptional regulation of gene expression
Q99LX0	biological_process	GO:0031647	8	regulation of protein stability
Q99LX0	biological_process	GO:0071704	3	organic substance metabolic process
Q99LX0	biological_process	GO:0043170	4	macromolecule metabolic process
Q99LX0	biological_process	GO:0050821	9	protein stabilization
Q99LX0	biological_process	GO:0019538	5	protein metabolic process
Q99LX0	biological_process	GO:0044238	3	primary metabolic process
Q99LX0	biological_process	GO:0006508	6	proteolysis
Q99LX0	biological_process	GO:0033143	8	regulation of intracellular steroid hormone receptor signaling = pathway
Q99LX0	biological_process	GO:0030518	7	intracellular steroid hormone receptor signaling pathway
Q99LX0	biological_process	GO:0030522	6	intracellular receptor signaling pathway
Q99LX0	biological_process	GO:0030521	8	androgen receptor signaling pathway
Q99LX0	biological_process	GO:0060765	9	regulation of androgen receptor signaling pathway
Q99LX0	biological_process	GO:0032101	5	regulation of response to external stimulus
Q99LX0	biological_process	GO:0009605	3	response to external stimulus
Q99LX0	biological_process	GO:0080134	5	regulation of response to stress
Q99LX0	biological_process	GO:0031347	6	regulation of defense response
Q99LX0	biological_process	GO:0050727	7	regulation of inflammatory response
Q99LX0	biological_process	GO:0009566	5	fertilization
Q99LX0	biological_process	GO:0019953	3	sexual reproduction
Q99LX0	biological_process	GO:0022414	3	reproductive process
Q99LX0	biological_process	GO:0044702	4	single organism reproductive process
Q99LX0	biological_process	GO:0000003	2	reproduction
Q99LX0	biological_process	GO:0007338	6	single fertilization
Q00519	molecular_function	GO:0003674	1	molecular_function
Q00519	molecular_function	GO:0003824	2	catalytic activity
Q00519	molecular_function	GO:0016491	3	oxidoreductase activity
Q00519	molecular_function	GO:0016614	4	oxidoreductase activity, acting on CH-OH group of donors
Q00519	molecular_function	GO:1901265	4	nucleoside phosphate binding
Q00519	molecular_function	GO:0050662	4	coenzyme binding
Q00519	molecular_function	GO:0048037	3	cofactor binding
Q00519	molecular_function	GO:0000166	5	nucleotide binding
Q00519	molecular_function	GO:0043168	4	anion binding
Q00519	molecular_function	GO:1901363	3	heterocyclic compound binding
Q00519	molecular_function	GO:0005488	2	binding
Q00519	molecular_function	GO:0036094	3	small molecule binding
Q00519	molecular_function	GO:0043167	3	ion binding
Q00519	molecular_function	GO:0097159	3	organic cyclic compound binding
Q00519	molecular_function	GO:0050660	6	flavin adenine dinucleotide binding
Q00519	biological_process	GO:0008150	1	biological_process
Q00519	biological_process	GO:0044710	3	single-organism metabolic process
Q00519	biological_process	GO:0008152	2	metabolic process
Q00519	biological_process	GO:0055114	4	oxidation-reduction process
Q00519	molecular_function	GO:0009055	2	electron carrier activity
Q00519	molecular_function	GO:0051540	3	metal cluster binding
Q00519	molecular_function	GO:0051536	4	iron-sulfur cluster binding
Q00519	molecular_function	GO:0051537	5	2 iron, 2 sulfur cluster binding
Q00519	molecular_function	GO:0043169	4	cation binding
Q00519	molecular_function	GO:0046872	5	metal ion binding
Q00519	molecular_function	GO:0016616	5	oxidoreductase activity, acting on the CH-OH group of donors, NAD = or NADP as acceptor
Q00519	molecular_function	GO:0008762	6	UDP-N-acetylmuramate dehydrogenase activity
Q00519	molecular_function	GO:0046914	6	transition metal ion binding
Q00519	molecular_function	GO:0005506	7	iron ion binding
Q00519	molecular_function	GO:0043546	5	molybdopterin cofactor binding
Q00519	molecular_function	GO:0030151	7	molybdenum ion binding
Q00519	molecular_function	GO:0016725	4	oxidoreductase activity, acting on CH or CH2 groups
Q00519	molecular_function	GO:0016726	5	oxidoreductase activity, acting on CH or CH2 groups, NAD or NADP = as acceptor
Q00519	molecular_function	GO:0004854	6	xanthine dehydrogenase activity
Q00519	molecular_function	GO:0016727	5	oxidoreductase activity, acting on CH or CH2 groups, oxygen as = acceptor
Q00519	molecular_function	GO:0004855	6	xanthine oxidase activity
Q00519	cellular_component	GO:0005575	1	cellular_component
Q00519	cellular_component	GO:0005576	2	extracellular region
Q00519	cellular_component	GO:0005622	4	intracellular
Q00519	cellular_component	GO:0042579	8	microbody
Q00519	cellular_component	GO:0044444	7	cytoplasmic part
Q00519	cellular_component	GO:0005737	6	cytoplasm
Q00519	cellular_component	GO:0043226	2	organelle
Q00519	cellular_component	GO:0043227	3	membrane-bounded organelle
Q00519	cellular_component	GO:0044464	3	cell part
Q00519	cellular_component	GO:0005623	2	cell
Q00519	cellular_component	GO:0043229	6	intracellular organelle
Q00519	cellular_component	GO:0044424	5	intracellular part
Q00519	cellular_component	GO:0043231	7	intracellular membrane-bounded organelle
Q00519	cellular_component	GO:0005777	9	peroxisome
Q00519	biological_process	GO:0008219	4	cell death
Q00519	biological_process	GO:2001056	10	positive regulation of cysteine-type endopeptidase activity
Q00519	biological_process	GO:0044763	3	single-organism cellular process
Q00519	biological_process	GO:0016265	3	death
Q00519	biological_process	GO:0019222	4	regulation of metabolic process
Q00519	biological_process	GO:0097202	11	activation of cysteine-type endopeptidase activity
Q00519	biological_process	GO:0051336	6	regulation of hydrolase activity
Q00519	biological_process	GO:0052547	7	regulation of peptidase activity
Q00519	biological_process	GO:0052548	8	regulation of endopeptidase activity
Q00519	biological_process	GO:0043067	6	regulation of programmed cell death
Q00519	biological_process	GO:0050789	3	regulation of biological process
Q00519	biological_process	GO:0010941	5	regulation of cell death
Q00519	biological_process	GO:0051345	7	positive regulation of hydrolase activity
Q00519	biological_process	GO:0009987	2	cellular process
Q00519	biological_process	GO:0044093	4	positive regulation of molecular function
Q00519	biological_process	GO:0044699	2	single-organism process
Q00519	biological_process	GO:0065009	3	regulation of molecular function
Q00519	biological_process	GO:0065007	2	biological regulation
Q00519	biological_process	GO:0006915	6	apoptotic process
Q00519	biological_process	GO:0042981	7	regulation of apoptotic process
Q00519	biological_process	GO:2000116	9	regulation of cysteine-type endopeptidase activity
Q00519	biological_process	GO:0012501	5	programmed cell death
Q00519	biological_process	GO:0043085	6	positive regulation of catalytic activity
Q00519	biological_process	GO:0043280	11	positive regulation of cysteine-type endopeptidase activity = involved in apoptotic process
Q00519	biological_process	GO:0010952	8	positive regulation of peptidase activity
Q00519	biological_process	GO:0050790	5	regulation of catalytic activity
Q00519	biological_process	GO:0043281	10	regulation of cysteine-type endopeptidase activity involved in = apoptotic process
Q00519	biological_process	GO:0050794	4	regulation of cellular process
Q00519	biological_process	GO:0010950	9	positive regulation of endopeptidase activity
Q00519	biological_process	GO:0006919	12	activation of cysteine-type endopeptidase activity involved in = apoptotic process
Q00519	biological_process	GO:0007589	7	body fluid secretion
Q00519	biological_process	GO:0044765	5	single-organism transport
Q00519	biological_process	GO:0022414	3	reproductive process
Q00519	biological_process	GO:0044767	3	single-organism developmental process
Q00519	biological_process	GO:0065008	3	regulation of biological quality
Q00519	biological_process	GO:0030879	8	mammary gland development
Q00519	biological_process	GO:0007275	4	multicellular organismal development
Q00519	biological_process	GO:0048513	6	organ development
Q00519	biological_process	GO:0051234	3	establishment of localization
Q00519	biological_process	GO:0048856	3	anatomical structure development
Q00519	biological_process	GO:0046903	6	secretion
Q00519	biological_process	GO:0048731	5	system development
Q00519	biological_process	GO:0048609	4	multicellular organismal reproductive process
Q00519	biological_process	GO:0032502	2	developmental process
Q00519	biological_process	GO:0032501	2	multicellular organismal process
Q00519	biological_process	GO:0044707	3	single-multicellular organism process
Q00519	biological_process	GO:0048732	7	gland development
Q00519	biological_process	GO:0006810	4	transport
Q00519	biological_process	GO:0032941	7	secretion by tissue
Q00519	biological_process	GO:0050878	4	regulation of body fluid levels
Q00519	biological_process	GO:0000003	2	reproduction
Q00519	biological_process	GO:0051179	2	localization
Q00519	biological_process	GO:0032504	3	multicellular organism reproduction
Q00519	biological_process	GO:0007595	9	lactation
Q00519	biological_process	GO:0060429	5	epithelium development
Q00519	biological_process	GO:0051239	4	regulation of multicellular organismal process
Q00519	biological_process	GO:2000026	5	regulation of multicellular organismal development
Q00519	biological_process	GO:0048869	4	cellular developmental process
Q00519	biological_process	GO:0048519	4	negative regulation of biological process
Q00519	biological_process	GO:0030154	5	cell differentiation
Q00519	biological_process	GO:0051093	5	negative regulation of developmental process
Q00519	biological_process	GO:0030856	7	regulation of epithelial cell differentiation
Q00519	biological_process	GO:0030857	8	negative regulation of epithelial cell differentiation
Q00519	biological_process	GO:0030855	6	epithelial cell differentiation
Q00519	biological_process	GO:0009888	4	tissue development
Q00519	biological_process	GO:0045446	7	endothelial cell differentiation
Q00519	biological_process	GO:0048523	5	negative regulation of cellular process
Q00519	biological_process	GO:0003158	5	endothelium development
Q00519	biological_process	GO:0050793	4	regulation of developmental process
Q00519	biological_process	GO:0045595	6	regulation of cell differentiation
Q00519	biological_process	GO:0045596	7	negative regulation of cell differentiation
Q00519	biological_process	GO:0045601	8	regulation of endothelial cell differentiation
Q00519	biological_process	GO:0045602	9	negative regulation of endothelial cell differentiation
Q00519	biological_process	GO:0050678	6	regulation of epithelial cell proliferation
Q00519	biological_process	GO:0008285	6	negative regulation of cell proliferation
Q00519	biological_process	GO:0008283	3	cell proliferation
Q00519	biological_process	GO:0050680	7	negative regulation of epithelial cell proliferation
Q00519	biological_process	GO:0050673	4	epithelial cell proliferation
Q00519	biological_process	GO:0001936	7	regulation of endothelial cell proliferation
Q00519	biological_process	GO:0042127	5	regulation of cell proliferation
Q00519	biological_process	GO:0001935	5	endothelial cell proliferation
Q00519	biological_process	GO:0001937	8	negative regulation of endothelial cell proliferation
Q00519	biological_process	GO:0010468	6	regulation of gene expression
Q00519	biological_process	GO:0010467	5	gene expression
Q00519	biological_process	GO:0009892	5	negative regulation of metabolic process
Q00519	biological_process	GO:0010605	6	negative regulation of macromolecule metabolic process
Q00519	biological_process	GO:0071704	3	organic substance metabolic process
Q00519	biological_process	GO:0060255	5	regulation of macromolecule metabolic process
Q00519	biological_process	GO:0043170	4	macromolecule metabolic process
Q00519	biological_process	GO:0010629	7	negative regulation of gene expression
Q00519	biological_process	GO:0051716	4	cellular response to stimulus
Q00519	biological_process	GO:0007243	7	intracellular protein kinase cascade
Q00519	biological_process	GO:0051896	9	regulation of protein kinase B signaling cascade
Q00519	biological_process	GO:0035556	6	intracellular signal transduction
Q00519	biological_process	GO:0010648	6	negative regulation of cell communication
Q00519	biological_process	GO:0007154	4	cell communication
Q00519	biological_process	GO:0009968	7	negative regulation of signal transduction
Q00519	biological_process	GO:0010646	5	regulation of cell communication
Q00519	biological_process	GO:0010741	9	negative regulation of intracellular protein kinase cascade
Q00519	biological_process	GO:0023057	5	negative regulation of signaling
Q00519	biological_process	GO:0023051	4	regulation of signaling
Q00519	biological_process	GO:0023052	2	signaling
Q00519	biological_process	GO:0048583	4	regulation of response to stimulus
Q00519	biological_process	GO:0009966	6	regulation of signal transduction
Q00519	biological_process	GO:0048585	5	negative regulation of response to stimulus
Q00519	biological_process	GO:0007165	5	signal transduction
Q00519	biological_process	GO:0010627	8	regulation of intracellular protein kinase cascade
Q00519	biological_process	GO:0043491	8	protein kinase B signaling cascade
Q00519	biological_process	GO:0044700	3	single organism signaling
Q00519	biological_process	GO:0050896	2	response to stimulus
Q00519	biological_process	GO:0051898	10	negative regulation of protein kinase B signaling cascade
Q00519	biological_process	GO:0044260	5	cellular macromolecule metabolic process
Q00519	biological_process	GO:0019220	7	regulation of phosphate metabolic process
Q00519	biological_process	GO:0010563	7	negative regulation of phosphorus metabolic process
Q00519	biological_process	GO:0006796	5	phosphate-containing compound metabolic process
Q00519	biological_process	GO:0031400	9	negative regulation of protein modification process
Q00519	biological_process	GO:0006793	4	phosphorus metabolic process
Q00519	biological_process	GO:0080090	5	regulation of primary metabolic process
Q00519	biological_process	GO:0031399	8	regulation of protein modification process
Q00519	biological_process	GO:0044237	3	cellular metabolic process
Q00519	biological_process	GO:0044238	3	primary metabolic process
Q00519	biological_process	GO:0051246	6	regulation of protein metabolic process
Q00519	biological_process	GO:0032268	7	regulation of cellular protein metabolic process
Q00519	biological_process	GO:0032269	8	negative regulation of cellular protein metabolic process
Q00519	biological_process	GO:0051248	7	negative regulation of protein metabolic process
Q00519	biological_process	GO:0031324	6	negative regulation of cellular metabolic process
Q00519	biological_process	GO:0042326	9	negative regulation of phosphorylation
Q00519	biological_process	GO:0042325	8	regulation of phosphorylation
Q00519	biological_process	GO:0016310	6	phosphorylation
Q00519	biological_process	GO:0031323	5	regulation of cellular metabolic process
Q00519	biological_process	GO:0001932	9	regulation of protein phosphorylation
Q00519	biological_process	GO:0006468	8	protein phosphorylation
Q00519	biological_process	GO:0043412	5	macromolecule modification
Q00519	biological_process	GO:0051174	6	regulation of phosphorus metabolic process
Q00519	biological_process	GO:0044267	6	cellular protein metabolic process
Q00519	biological_process	GO:0006464	7	cellular protein modification process
Q00519	biological_process	GO:0019538	5	protein metabolic process
Q00519	biological_process	GO:0036211	6	protein modification process
Q00519	biological_process	GO:0045936	8	negative regulation of phosphate metabolic process
Q00519	biological_process	GO:0001933	10	negative regulation of protein phosphorylation
Q00519	biological_process	GO:0035924	8	cellular response to vascular endothelial growth factor stimulus
Q00519	biological_process	GO:0090287	8	regulation of cellular response to growth factor stimulus
Q00519	biological_process	GO:0090288	9	negative regulation of cellular response to growth factor stimulus
Q00519	biological_process	GO:0042221	3	response to chemical
Q00519	biological_process	GO:1900746	10	regulation of vascular endothelial growth factor signaling pathway
Q00519	biological_process	GO:0038084	9	vascular endothelial growth factor signaling pathway
Q00519	biological_process	GO:0010033	4	response to organic substance
Q00519	biological_process	GO:0071310	6	cellular response to organic substance
Q00519	biological_process	GO:0070887	5	cellular response to chemical stimulus
Q00519	biological_process	GO:0070848	5	response to growth factor
Q00519	biological_process	GO:0071363	7	cellular response to growth factor stimulus
Q00519	biological_process	GO:0007169	8	transmembrane receptor protein tyrosine kinase signaling pathway
Q00519	biological_process	GO:0007166	6	cell surface receptor signaling pathway
Q00519	biological_process	GO:0007167	7	enzyme linked receptor protein signaling pathway
Q00519	biological_process	GO:1900747	11	negative regulation of vascular endothelial growth factor = signaling pathway
Q00519	biological_process	GO:2001212	12	regulation of vasculogenesis
Q00519	biological_process	GO:0048514	10	blood vessel morphogenesis
Q00519	biological_process	GO:0009653	4	anatomical structure morphogenesis
Q00519	biological_process	GO:0022603	5	regulation of anatomical structure morphogenesis
Q00519	biological_process	GO:0001944	8	vasculature development
Q00519	biological_process	GO:0001568	9	blood vessel development
Q00519	biological_process	GO:1901342	9	regulation of vasculature development
Q00519	biological_process	GO:0072358	7	cardiovascular system development
Q00519	biological_process	GO:0001570	11	vasculogenesis
Q00519	biological_process	GO:0072359	6	circulatory system development
Q00519	biological_process	GO:2001213	13	negative regulation of vasculogenesis
Q00519	biological_process	GO:0070302	9	regulation of stress-activated protein kinase signaling cascade
Q00519	biological_process	GO:0070304	10	positive regulation of stress-activated protein kinase signaling = cascade
Q00519	biological_process	GO:0032874	11	positive regulation of stress-activated MAPK cascade
Q00519	biological_process	GO:0048518	4	positive regulation of biological process
Q00519	biological_process	GO:0032872	10	regulation of stress-activated MAPK cascade
Q00519	biological_process	GO:0051403	9	stress-activated MAPK cascade
Q00519	biological_process	GO:0010647	6	positive regulation of cell communication
Q00519	biological_process	GO:0080135	6	regulation of cellular response to stress
Q00519	biological_process	GO:0080134	5	regulation of response to stress
Q00519	biological_process	GO:0048522	5	positive regulation of cellular process
Q00519	biological_process	GO:0000165	8	MAPK cascade
Q00519	biological_process	GO:0043408	9	regulation of MAPK cascade
Q00519	biological_process	GO:1900744	11	regulation of p38MAPK cascade
Q00519	biological_process	GO:0031098	8	stress-activated protein kinase signaling cascade
Q00519	biological_process	GO:0023014	7	signal transduction by phosphorylation
Q00519	biological_process	GO:0010740	9	positive regulation of intracellular protein kinase cascade
Q00519	biological_process	GO:0023056	5	positive regulation of signaling
Q00519	biological_process	GO:0038066	10	p38MAPK cascade
Q00519	biological_process	GO:0006950	3	response to stress
Q00519	biological_process	GO:0009967	7	positive regulation of signal transduction
Q00519	biological_process	GO:0033554	5	cellular response to stress
Q00519	biological_process	GO:0048584	5	positive regulation of response to stimulus
Q00519	biological_process	GO:0043410	10	positive regulation of MAPK cascade
Q00519	biological_process	GO:1900745	12	positive regulation of p38MAPK cascade
Q00519	biological_process	GO:0009893	5	positive regulation of metabolic process
Q00519	biological_process	GO:0031325	6	positive regulation of cellular metabolic process
Q00519	biological_process	GO:0072593	4	reactive oxygen species metabolic process
Q00519	biological_process	GO:2000377	6	regulation of reactive oxygen species metabolic process
Q00519	biological_process	GO:2000379	7	positive regulation of reactive oxygen species metabolic process
Q00519	biological_process	GO:0006807	3	nitrogen compound metabolic process
Q00519	biological_process	GO:0006725	4	cellular aromatic compound metabolic process
Q00519	biological_process	GO:1901575	4	organic substance catabolic process
Q00519	biological_process	GO:0044281	4	small molecule metabolic process
Q00519	biological_process	GO:0034641	4	cellular nitrogen compound metabolic process
Q00519	biological_process	GO:0046110	9	xanthine metabolic process
Q00519	biological_process	GO:0046113	8	nucleobase catabolic process
Q00519	biological_process	GO:0046483	4	heterocycle metabolic process
Q00519	biological_process	GO:1901565	5	organonitrogen compound catabolic process
Q00519	biological_process	GO:1901564	4	organonitrogen compound metabolic process
Q00519	biological_process	GO:0019439	5	aromatic compound catabolic process
Q00519	biological_process	GO:0046700	5	heterocycle catabolic process
Q00519	biological_process	GO:0044270	5	cellular nitrogen compound catabolic process
Q00519	biological_process	GO:0009056	3	catabolic process
Q00519	biological_process	GO:0055086	6	nucleobase-containing small molecule metabolic process
Q00519	biological_process	GO:1901360	4	organic cyclic compound metabolic process
Q00519	biological_process	GO:0006139	5	nucleobase-containing compound metabolic process
Q00519	biological_process	GO:1901361	5	organic cyclic compound catabolic process
Q00519	biological_process	GO:0006144	8	purine nucleobase metabolic process
Q00519	biological_process	GO:0009112	7	nucleobase metabolic process
Q00519	biological_process	GO:0072521	5	purine-containing compound metabolic process
Q00519	biological_process	GO:0006145	9	purine nucleobase catabolic process
Q00519	biological_process	GO:0072523	6	purine-containing compound catabolic process
Q00519	biological_process	GO:0044248	4	cellular catabolic process
Q00519	biological_process	GO:0009115	10	xanthine catabolic process
P97351	molecular_function	GO:0003674	1	molecular_function
P97351	molecular_function	GO:0005198	2	structural molecule activity
P97351	molecular_function	GO:0003735	3	structural constituent of ribosome
P97351	cellular_component	GO:0044464	3	cell part
P97351	cellular_component	GO:0005623	2	cell
P97351	cellular_component	GO:0005575	1	cellular_component
P97351	cellular_component	GO:0005622	4	intracellular
P97351	cellular_component	GO:0044444	7	cytoplasmic part
P97351	cellular_component	GO:0005737	6	cytoplasm
P97351	cellular_component	GO:0043232	7	intracellular non-membrane-bounded organelle
P97351	cellular_component	GO:0043226	2	organelle
P97351	cellular_component	GO:0032991	2	macromolecular complex
P97351	cellular_component	GO:0043228	3	non-membrane-bounded organelle
P97351	cellular_component	GO:0030529	6	ribonucleoprotein complex
P97351	cellular_component	GO:0043229	6	intracellular organelle
P97351	cellular_component	GO:0044424	5	intracellular part
P97351	cellular_component	GO:0005840	8	ribosome
P97351	biological_process	GO:0010467	5	gene expression
P97351	biological_process	GO:1901576	4	organic substance biosynthetic process
P97351	biological_process	GO:0009058	3	biosynthetic process
P97351	biological_process	GO:0009059	5	macromolecule biosynthetic process
P97351	biological_process	GO:0044260	5	cellular macromolecule metabolic process
P97351	biological_process	GO:0009987	2	cellular process
P97351	biological_process	GO:0008150	1	biological_process
P97351	biological_process	GO:0034645	6	cellular macromolecule biosynthetic process
P97351	biological_process	GO:0008152	2	metabolic process
P97351	biological_process	GO:0071704	3	organic substance metabolic process
P97351	biological_process	GO:0044249	4	cellular biosynthetic process
P97351	biological_process	GO:0044267	6	cellular protein metabolic process
P97351	biological_process	GO:0043170	4	macromolecule metabolic process
P97351	biological_process	GO:0044237	3	cellular metabolic process
P97351	biological_process	GO:0019538	5	protein metabolic process
P97351	biological_process	GO:0044238	3	primary metabolic process
P97351	biological_process	GO:0006412	7	translation
P97351	cellular_component	GO:0005829	8	cytosol
P97351	cellular_component	GO:0043227	3	membrane-bounded organelle
P97351	cellular_component	GO:0043231	7	intracellular membrane-bounded organelle
P97351	cellular_component	GO:0005634	8	nucleus
P97351	biological_process	GO:0032502	2	developmental process
P97351	biological_process	GO:0044699	2	single-organism process
P97351	biological_process	GO:0044763	3	single-organism cellular process
P97351	biological_process	GO:0048869	4	cellular developmental process
P97351	biological_process	GO:0030154	5	cell differentiation
P97351	biological_process	GO:0008219	4	cell death
P97351	biological_process	GO:0016265	3	death
P97351	biological_process	GO:0012501	5	programmed cell death
P97351	biological_process	GO:0006915	6	apoptotic process
P97315	molecular_function	GO:0003674	1	molecular_function
P97315	molecular_function	GO:0005488	2	binding
P97315	molecular_function	GO:0043169	4	cation binding
P97315	molecular_function	GO:0043167	3	ion binding
P97315	molecular_function	GO:0046914	6	transition metal ion binding
P97315	molecular_function	GO:0046872	5	metal ion binding
P97315	molecular_function	GO:0008270	7	zinc ion binding
P97315	cellular_component	GO:0005622	4	intracellular
P97315	cellular_component	GO:0043232	7	intracellular non-membrane-bounded organelle
P97315	cellular_component	GO:0043226	2	organelle
P97315	cellular_component	GO:0043228	3	non-membrane-bounded organelle
P97315	cellular_component	GO:0044464	3	cell part
P97315	cellular_component	GO:0005623	2	cell
P97315	cellular_component	GO:0043229	6	intracellular organelle
P97315	cellular_component	GO:0044424	5	intracellular part
P97315	cellular_component	GO:0005575	1	cellular_component
P97315	cellular_component	GO:0005856	8	cytoskeleton
P97315	cellular_component	GO:0015629	9	actin cytoskeleton
P97315	cellular_component	GO:0043227	3	membrane-bounded organelle
P97315	cellular_component	GO:0043231	7	intracellular membrane-bounded organelle
P97315	cellular_component	GO:0005634	8	nucleus
P97315	biological_process	GO:0030029	4	actin filament-based process
P97315	biological_process	GO:0008150	1	biological_process
P97315	biological_process	GO:0006996	4	organelle organization
P97315	biological_process	GO:0009987	2	cellular process
P97315	biological_process	GO:0044699	2	single-organism process
P97315	biological_process	GO:0007010	5	cytoskeleton organization
P97315	biological_process	GO:0044763	3	single-organism cellular process
P97315	biological_process	GO:0071840	2	cellular component organization or biogenesis
P97315	biological_process	GO:0016043	3	cellular component organization
P97315	biological_process	GO:0030036	6	actin cytoskeleton organization
P45376	molecular_function	GO:0003674	1	molecular_function
P45376	molecular_function	GO:0003824	2	catalytic activity
P45376	molecular_function	GO:0016491	3	oxidoreductase activity
P45376	biological_process	GO:0008150	1	biological_process
P45376	biological_process	GO:0044710	3	single-organism metabolic process
P45376	biological_process	GO:0008152	2	metabolic process
P45376	biological_process	GO:0055114	4	oxidation-reduction process
P45376	cellular_component	GO:0005622	4	intracellular
P45376	cellular_component	GO:0044464	3	cell part
P45376	cellular_component	GO:0005623	2	cell
P45376	cellular_component	GO:0044424	5	intracellular part
P45376	cellular_component	GO:0005575	1	cellular_component
P45376	cellular_component	GO:0005737	6	cytoplasm
P45376	cellular_component	GO:0043226	2	organelle
P45376	cellular_component	GO:0043227	3	membrane-bounded organelle
P45376	cellular_component	GO:0043229	6	intracellular organelle
P45376	cellular_component	GO:0043231	7	intracellular membrane-bounded organelle
P45376	cellular_component	GO:0005634	8	nucleus
P45376	molecular_function	GO:0004033	6	aldo-keto reductase (NADP) activity
P45376	molecular_function	GO:0008106	7	alcohol dehydrogenase (NADP+) activity
P45376	molecular_function	GO:0016614	4	oxidoreductase activity, acting on CH-OH group of donors
P45376	molecular_function	GO:0016616	5	oxidoreductase activity, acting on the CH-OH group of donors, NAD = or NADP as acceptor
P45376	molecular_function	GO:0004032	8	alditol:NADP+ 1-oxidoreductase activity
P45376	molecular_function	GO:0016903	4	oxidoreductase activity, acting on the aldehyde or oxo group of = donors
P45376	molecular_function	GO:0043795	5	glyceraldehyde oxidoreductase activity
P45376	biological_process	GO:0006807	3	nitrogen compound metabolic process
P45376	biological_process	GO:1901661	6	quinone metabolic process
P45376	biological_process	GO:0009987	2	cellular process
P45376	biological_process	GO:0019748	4	secondary metabolic process
P45376	biological_process	GO:0044281	4	small molecule metabolic process
P45376	biological_process	GO:1901135	4	carbohydrate derivative metabolic process
P45376	biological_process	GO:1901657	4	glycosyl compound metabolic process
P45376	biological_process	GO:0030647	6	aminoglycoside antibiotic metabolic process
P45376	biological_process	GO:0016137	5	glycoside metabolic process
P45376	biological_process	GO:0042180	5	cellular ketone metabolic process
P45376	biological_process	GO:0071704	3	organic substance metabolic process
P45376	biological_process	GO:0030638	5	polyketide metabolic process
P45376	biological_process	GO:0051186	4	cofactor metabolic process
P45376	biological_process	GO:0044237	3	cellular metabolic process
P45376	biological_process	GO:0044597	7	daunorubicin metabolic process
P45376	biological_process	GO:0044598	7	doxorubicin metabolic process
Q9ESV0	molecular_function	GO:0003674	1	molecular_function
Q9ESV0	molecular_function	GO:0005488	2	binding
Q9ESV0	molecular_function	GO:1901363	3	heterocyclic compound binding
Q9ESV0	molecular_function	GO:0097159	3	organic cyclic compound binding
Q9ESV0	molecular_function	GO:0003676	4	nucleic acid binding
Q9ESV0	molecular_function	GO:0032555	7	purine ribonucleotide binding
Q9ESV0	molecular_function	GO:0043168	4	anion binding
Q9ESV0	molecular_function	GO:0032553	6	ribonucleotide binding
Q9ESV0	molecular_function	GO:0036094	3	small molecule binding
Q9ESV0	molecular_function	GO:0043167	3	ion binding
Q9ESV0	molecular_function	GO:0032549	5	ribonucleoside binding
Q9ESV0	molecular_function	GO:0035639	5	purine ribonucleoside triphosphate binding
Q9ESV0	molecular_function	GO:0097367	3	carbohydrate derivative binding
Q9ESV0	molecular_function	GO:0032559	8	adenyl ribonucleotide binding
Q9ESV0	molecular_function	GO:1901265	4	nucleoside phosphate binding
Q9ESV0	molecular_function	GO:0000166	5	nucleotide binding
Q9ESV0	molecular_function	GO:0001882	4	nucleoside binding
Q9ESV0	molecular_function	GO:0030554	7	adenyl nucleotide binding
Q9ESV0	molecular_function	GO:0001883	5	purine nucleoside binding
Q9ESV0	molecular_function	GO:0017076	6	purine nucleotide binding
Q9ESV0	molecular_function	GO:0032550	6	purine ribonucleoside binding
Q9ESV0	molecular_function	GO:0005524	9	ATP binding
Q9ESV0	molecular_function	GO:0016462	6	pyrophosphatase activity
Q9ESV0	molecular_function	GO:0017111	7	nucleoside-triphosphatase activity
Q9ESV0	molecular_function	GO:0016817	4	hydrolase activity, acting on acid anhydrides
Q9ESV0	molecular_function	GO:0042623	9	ATPase activity, coupled
Q9ESV0	molecular_function	GO:0016787	3	hydrolase activity
Q9ESV0	molecular_function	GO:0004386	8	helicase activity
Q9ESV0	molecular_function	GO:0003824	2	catalytic activity
Q9ESV0	molecular_function	GO:0016818	5	hydrolase activity, acting on acid anhydrides, in = phosphorus-containing anhydrides
Q9ESV0	molecular_function	GO:0016887	8	ATPase activity
Q9ESV0	molecular_function	GO:0070035	9	purine NTP-dependent helicase activity
Q9ESV0	molecular_function	GO:0008026	10	ATP-dependent helicase activity
Q9ESV0	molecular_function	GO:0003723	5	RNA binding
Q00896	cellular_component	GO:0005575	1	cellular_component
Q00896	cellular_component	GO:0005576	2	extracellular region
Q00896	molecular_function	GO:0004857	3	enzyme inhibitor activity
Q00896	molecular_function	GO:0003674	1	molecular_function
Q00896	molecular_function	GO:0061135	4	endopeptidase regulator activity
Q00896	molecular_function	GO:0004866	5	endopeptidase inhibitor activity
Q00896	molecular_function	GO:0061134	3	peptidase regulator activity
Q00896	molecular_function	GO:0030234	2	enzyme regulator activity
Q00896	molecular_function	GO:0030414	4	peptidase inhibitor activity
Q00896	molecular_function	GO:0004867	6	serine-type endopeptidase inhibitor activity
Q00896	biological_process	GO:0051246	6	regulation of protein metabolic process
Q00896	biological_process	GO:0019222	4	regulation of metabolic process
Q00896	biological_process	GO:0065007	2	biological regulation
Q00896	biological_process	GO:0060255	5	regulation of macromolecule metabolic process
Q00896	biological_process	GO:0080090	5	regulation of primary metabolic process
Q00896	biological_process	GO:0008150	1	biological_process
Q00896	biological_process	GO:0008152	2	metabolic process
Q00896	biological_process	GO:0050789	3	regulation of biological process
Q00896	biological_process	GO:0006508	6	proteolysis
Q00896	biological_process	GO:0071704	3	organic substance metabolic process
Q00896	biological_process	GO:0019538	5	protein metabolic process
Q00896	biological_process	GO:0043170	4	macromolecule metabolic process
Q00896	biological_process	GO:0044238	3	primary metabolic process
Q00896	biological_process	GO:0030162	7	regulation of proteolysis
Q00896	biological_process	GO:0010033	4	response to organic substance
Q00896	biological_process	GO:0042221	3	response to chemical
[truncated: 31,511 more rows]

## Sheet: Suppl. Table2-Annotation summ.
Supplementary Table 2: Summary of the 581 lysine acetylation sites in 335 protein groups identified in the acetylproteomic study
Tab A – PROTEIN – primary accession or Unique Identifier of the UniProtKB enry;
Tab B – FASTA HEADERS - >db|UniqueIdentifier|EntryName ProteinName OS=OrganismName OX=OrganismIdentifier [GN=GeneName ]PE=ProteinExistence SV=SequenceVersion;
Tab C – Localization probability – probability of an amino acid site being acetylated;
Tab D – PEP - posterior error probability is the probability that the observed peptide spectrum matches (PSM) is incorrect;
Tab E – Modified sequence – predicted acetylated residues;
Tab F – Modification (K) Probabilities – probability of predicted acetylated residues shown in Tab E to be acetylated;
Tab G – Position – modified residue amino acid number in the specific protein;
Tab H – Mass error [ppm] – difference between experimental and theoretical m/z ration;
Tab I – Peptide Score - reflects the combined scores of all observed mass spectra that can be matched to amino acid sequences within that peptide sequence. A higher score indicates a more confident match;
Tab J – Subcellular Location - annotations for the subcellular localization of proteins in the cell;
Tab K – Biological Process – Gene Ontology class where a biological process represents a specific objective that the organism is genetically programmed to achieve;
Tab L – Molecular Function – Gene Ontology class where a molecular process that can be carried out by the action of a single macromolecular machine, usually via direct physical interactions with other molecular entities;
Tab M – Cellular Component – Gene Ontology class where a location, relative to cellular compartments and structures, occupied by a macromolecular machine when it carries out a molecular function;
Tab N – KO No. – GenBank accession number;
Tab O – Gene description – gene name;
Tab P – Pathway description – signaling pathway a gene is involved;
Tab Q – Interpro ID - InterPro provides functional analysis of proteins by classifying them into families and predicting domains and important sites;
Tab R – Domain description – important domains defined by InterPro
Protein	Fasta headers	Localization probability	PEP	Modified sequence	Modification (K) Probabilities	Position	Mass error [ppm]	Peptide Score	Subcellular Location	Biological_Process	Molecular_Function	Cellular_Component	KO No.	Gene description	Pathway description	Interpro ID	Domain description
B2RSH2	>sp|B2RSH2|GNAI1_MOUSE Guanine nucleotide-binding protein G(i) subunit alpha-1 OS=Mus musculus GN=Gnai1 PE=2 SV=1;>sp|P08752|GNAI2_MOUSE Guanine nucleotide-binding protein G(i) subunit alpha-2 OS=Mus musculus GN=Gnai2 PE=1 SV=5	1	0.0478006	_DLHFK(ac)MFDVGGQR_	DLHFK(1)MFDVGGQR	197	1.4167	45.207	cytosol	cellular response to stimulus;cellular process;single-organism process;signaling;single-organism cellular process;biological regulation;signal transduction;biological_process;cell communication;regulation of cellular process;regulation of biological process;single organism signaling;cell surface receptor signaling pathway;response to stimulus;G-protein coupled receptor signaling pathway;nitrogen …	molecular_function;pyrophosphatase activity;nucleoside-triphosphatase activity;hydrolase activity, acting on acid anhydrides;hydrolase activity;catalytic activity;hydrolase activity, acting on acid anhydrides, in = phosphorus-containing anhydrides;GTPase activity;molecular transducer activity;signal transducer activity;nucleoside phosphate binding;nucleotide binding;binding;heterocyclic compound …	cytoskeletal part;microtubule organizing center;cell;cellular_component;intracellular;intracellular non-membrane-bounded organelle;organelle;non-membrane-bounded organelle;intracellular organelle part;cell part;microtubule cytoskeleton;intracellular organelle;intracellular part;organelle part;cytoskeleton;centrosome;cytoplasm;plasma membrane;extrinsic to cytoplasmic side of plasma membrane;cell p…	K04630	GNAI:guanine nucleotide-binding protein G(i) subunit alpha;GNAI:guanine nucleotide-binding protein G(i) subunit alpha;GNAI:guanine nucleotide-binding protein G(i) subunit alpha;GNAI:guanine nucleotide-binding protein G(i) subunit alpha;GNAI:guanine nucleotide-binding protein G(i) subunit alpha;GNAI:guanine nucleotide-binding protein G(i) subunit alpha;GNAI:guanine nucleotide-binding protein G(i) …	Pathways in cancer ;Rap1 signaling pathway ;Alcoholism ;cAMP signaling pathway ;Chemokine signaling pathway ;cGMP-PKG signaling pathway ;Oxytocin signaling pathway ;Parkinson's disease ;Adrenergic signaling in cardiomyocytes ;Tight junction ;Dopaminergic synapse ;Serotonergic synapse ;Platelet activation ;Axon guidance ;Leukocyte transendothelial migration ;Glutamatergic synapse ;Toxoplasmosis ;C…	IPR011025;IPR027417;IPR001019;IPR001408;	G protein alpha subunit, helical insertion;P-loop containing nucleoside triphosphate hydrolase;Guanine nucleotide binding protein (G-protein), alpha subunit;G-protein alpha subunit, group I;
B2RWS6	>sp|B2RWS6|EP300_MOUSE Histone acetyltransferase p300 OS=Mus musculus GN=Ep300 PE=1 SV=2	1	0.00158753	_EENTSNESTDVTK(ac)GDSK(ac)NAK(ac)K_	EENTSNESTDVTK(1)GDSK(1)NAK(1)K	1541	0.32616	118.32	nuclear	regulation of gene expression;gene expression;nitrogen compound metabolic process;organic substance biosynthetic process;cellular aromatic compound metabolic process;regulation of nitrogen compound metabolic process;regulation of RNA metabolic process;nucleic acid metabolic process;cellular macromolecule metabolic process;regulation of metabolic process;regulation of primary metabolic process;reg…	molecular_function;protein binding transcription factor activity;transcription factor binding transcription factor activity;transcription cofactor activity;transferase activity, transferring acyl groups other than = amino-acyl groups;transferase activity, transferring acyl groups;N-acyltransferase activity;N-acetyltransferase activity;acetyltransferase activity;catalytic activity;transferase acti…	intracellular;organelle;membrane-bounded organelle;cell part;cell;intracellular organelle;intracellular part;cellular_component;intracellular membrane-bounded organelle;nucleus;catalytic complex;nucleoplasm part;nuclear lumen;membrane-enclosed lumen;protein complex;organelle lumen;intracellular organelle lumen;nuclear part;macromolecular complex;intracellular organelle part;nucleoplasm;organelle …				IPR010303;IPR013178;IPR014744;IPR003101;IPR001487;IPR018359;IPR000433;IPR000197;IPR009110;	Domain of unknown function DUF902, CREBbp;Histone H3-K56 acetyltransferase, RTT109;Nuclear receptor coactivator, CREB-bp-like, interlocking;Coactivator CBP, KIX domain;Bromodomain;Bromodomain, conserved site;Zinc finger, ZZ-type;Zinc finger, TAZ-type;Nuclear receptor coactivator, interlocking;
B2RWS6	>sp|B2RWS6|EP300_MOUSE Histone acetyltransferase p300 OS=Mus musculus GN=Ep300 PE=1 SV=2	1	0.00158753	_EENTSNESTDVTK(ac)GDSK(ac)NAK(ac)K_	EENTSNESTDVTK(1)GDSK(1)NAK(1)K	1545	0.32616	118.32	nuclear	regulation of gene expression;gene expression;nitrogen compound metabolic process;organic substance biosynthetic process;cellular aromatic compound metabolic process;regulation of nitrogen compound metabolic process;regulation of RNA metabolic process;nucleic acid metabolic process;cellular macromolecule metabolic process;regulation of metabolic process;regulation of primary metabolic process;reg…	molecular_function;protein binding transcription factor activity;transcription factor binding transcription factor activity;transcription cofactor activity;transferase activity, transferring acyl groups other than = amino-acyl groups;transferase activity, transferring acyl groups;N-acyltransferase activity;N-acetyltransferase activity;acetyltransferase activity;catalytic activity;transferase acti…	intracellular;organelle;membrane-bounded organelle;cell part;cell;intracellular organelle;intracellular part;cellular_component;intracellular membrane-bounded organelle;nucleus;catalytic complex;nucleoplasm part;nuclear lumen;membrane-enclosed lumen;protein complex;organelle lumen;intracellular organelle lumen;nuclear part;macromolecular complex;intracellular organelle part;nucleoplasm;organelle …				IPR010303;IPR013178;IPR014744;IPR003101;IPR001487;IPR018359;IPR000433;IPR000197;IPR009110;	Domain of unknown function DUF902, CREBbp;Histone H3-K56 acetyltransferase, RTT109;Nuclear receptor coactivator, CREB-bp-like, interlocking;Coactivator CBP, KIX domain;Bromodomain;Bromodomain, conserved site;Zinc finger, ZZ-type;Zinc finger, TAZ-type;Nuclear receptor coactivator, interlocking;
B2RWS6	>sp|B2RWS6|EP300_MOUSE Histone acetyltransferase p300 OS=Mus musculus GN=Ep300 PE=1 SV=2	1	0.00158753	_EENTSNESTDVTK(ac)GDSK(ac)NAK(ac)K_	EENTSNESTDVTK(1)GDSK(1)NAK(1)K	1548	0.32616	118.32	nuclear	regulation of gene expression;gene expression;nitrogen compound metabolic process;organic substance biosynthetic process;cellular aromatic compound metabolic process;regulation of nitrogen compound metabolic process;regulation of RNA metabolic process;nucleic acid metabolic process;cellular macromolecule metabolic process;regulation of metabolic process;regulation of primary metabolic process;reg…	molecular_function;protein binding transcription factor activity;transcription factor binding transcription factor activity;transcription cofactor activity;transferase activity, transferring acyl groups other than = amino-acyl groups;transferase activity, transferring acyl groups;N-acyltransferase activity;N-acetyltransferase activity;acetyltransferase activity;catalytic activity;transferase acti…	intracellular;organelle;membrane-bounded organelle;cell part;cell;intracellular organelle;intracellular part;cellular_component;intracellular membrane-bounded organelle;nucleus;catalytic complex;nucleoplasm part;nuclear lumen;membrane-enclosed lumen;protein complex;organelle lumen;intracellular organelle lumen;nuclear part;macromolecular complex;intracellular organelle part;nucleoplasm;organelle …				IPR010303;IPR013178;IPR014744;IPR003101;IPR001487;IPR018359;IPR000433;IPR000197;IPR009110;	Domain of unknown function DUF902, CREBbp;Histone H3-K56 acetyltransferase, RTT109;Nuclear receptor coactivator, CREB-bp-like, interlocking;Coactivator CBP, KIX domain;Bromodomain;Bromodomain, conserved site;Zinc finger, ZZ-type;Zinc finger, TAZ-type;Nuclear receptor coactivator, interlocking;
B2RWS6	>sp|B2RWS6|EP300_MOUSE Histone acetyltransferase p300 OS=Mus musculus GN=Ep300 PE=1 SV=2;>sp|P45481|CBP_MOUSE CREB-binding protein OS=Mus musculus GN=Crebbp PE=1 SV=3	1	0.000271584	_LYATM(ox)EK(ac)HK_	LYATMEK(1)HK	1589	-0.91519	102.07	nuclear	regulation of gene expression;gene expression;nitrogen compound metabolic process;organic substance biosynthetic process;cellular aromatic compound metabolic process;regulation of nitrogen compound metabolic process;regulation of RNA metabolic process;nucleic acid metabolic process;cellular macromolecule metabolic process;regulation of metabolic process;regulation of primary metabolic process;reg…	molecular_function;protein binding transcription factor activity;transcription factor binding transcription factor activity;transcription cofactor activity;transferase activity, transferring acyl groups other than = amino-acyl groups;transferase activity, transferring acyl groups;N-acyltransferase activity;N-acetyltransferase activity;acetyltransferase activity;catalytic activity;transferase acti…	intracellular;organelle;membrane-bounded organelle;cell part;cell;intracellular organelle;intracellular part;cellular_component;intracellular membrane-bounded organelle;nucleus;catalytic complex;nucleoplasm part;nuclear lumen;membrane-enclosed lumen;protein complex;organelle lumen;intracellular organelle lumen;nuclear part;macromolecular complex;intracellular organelle part;nucleoplasm;organelle …				IPR010303;IPR013178;IPR014744;IPR003101;IPR001487;IPR018359;IPR000433;IPR000197;IPR009110;	Domain of unknown function DUF902, CREBbp;Histone H3-K56 acetyltransferase, RTT109;Nuclear receptor coactivator, CREB-bp-like, interlocking;Coactivator CBP, KIX domain;Bromodomain;Bromodomain, conserved site;Zinc finger, ZZ-type;Zinc finger, TAZ-type;Nuclear receptor coactivator, interlocking;
P68373	>sp|P68373|TBA1C_MOUSE Tubulin alpha-1C chain OS=Mus musculus GN=Tuba1c PE=1 SV=1;>sp|P05214|TBA3_MOUSE Tubulin alpha-3 chain OS=Mus musculus GN=Tuba3a PE=1 SV=1;>sp|P68369|TBA1A_MOUSE Tubulin alpha-1A chain OS=Mus musculus GN=Tuba1a PE=1 SV=1;>sp|P05213|T	1	0.0285314	_FDLMYAK(ac)R_	FDLMYAK(1)R	401	-0.81793	56.432	cytoskeleton	nitrogen compound metabolic process;purine nucleoside triphosphate catabolic process;purine nucleoside triphosphate metabolic process;nucleoside triphosphate catabolic process;ribonucleoside triphosphate catabolic process;phosphate-containing compound metabolic process;nucleoside triphosphate metabolic process;organophosphate catabolic process;purine ribonucleoside triphosphate metabolic process;…	molecular_function;pyrophosphatase activity;nucleoside-triphosphatase activity;hydrolase activity, acting on acid anhydrides;hydrolase activity;catalytic activity;hydrolase activity, acting on acid anhydrides, in = phosphorus-containing anhydrides;GTPase activity;purine ribonucleotide binding;anion binding;ribonucleotide binding;small molecule binding;ion binding;ribonucleoside binding;purine rib…	macromolecular complex;cellular_component;protein complex;cytoskeletal part;cell;intracellular;intracellular non-membrane-bounded organelle;organelle;non-membrane-bounded organelle;intracellular organelle part;microtubule cytoskeleton;cell part;intracellular organelle;intracellular part;organelle part;cytoskeleton;microtubule;cytoplasmic part;cytoplasm;cytoplasmic microtubule;	K07374	TUBA:tubulin alpha;TUBA:tubulin alpha;	Phagosome ;Gap junction ;	IPR017975;IPR008280;IPR023123;IPR000217;IPR018316;IPR002452;IPR003008;	Tubulin, conserved site;Tubulin/FtsZ, C-terminal;Tubulin, C-terminal;Tubulin;Tubulin/FtsZ, 2-layer sandwich domain;Alpha tubulin;Tubulin/FtsZ, GTPase domain;
P68373	>sp|P68373|TBA1C_MOUSE Tubulin alpha-1C chain OS=Mus musculus GN=Tuba1c PE=1 SV=1;>sp|P05214|TBA3_MOUSE Tubulin alpha-3 chain OS=Mus musculus GN=Tuba3a PE=1 SV=1;>sp|P68369|TBA1A_MOUSE Tubulin alpha-1A chain OS=Mus musculus GN=Tuba1a PE=1 SV=1;>sp|P05213|T	1	3.02753e-08	_LDHK(ac)FDLM(ox)YAK_	LDHK(1)FDLMYAK	394	-0.26633	125.53	cytoskeleton	nitrogen compound metabolic process;purine nucleoside triphosphate catabolic process;purine nucleoside triphosphate metabolic process;nucleoside triphosphate catabolic process;ribonucleoside triphosphate catabolic process;phosphate-containing compound metabolic process;nucleoside triphosphate metabolic process;organophosphate catabolic process;purine ribonucleoside triphosphate metabolic process;…	molecular_function;pyrophosphatase activity;nucleoside-triphosphatase activity;hydrolase activity, acting on acid anhydrides;hydrolase activity;catalytic activity;hydrolase activity, acting on acid anhydrides, in = phosphorus-containing anhydrides;GTPase activity;purine ribonucleotide binding;anion binding;ribonucleotide binding;small molecule binding;ion binding;ribonucleoside binding;purine rib…	macromolecular complex;cellular_component;protein complex;cytoskeletal part;cell;intracellular;intracellular non-membrane-bounded organelle;organelle;non-membrane-bounded organelle;intracellular organelle part;microtubule cytoskeleton;cell part;intracellular organelle;intracellular part;organelle part;cytoskeleton;microtubule;cytoplasmic part;cytoplasm;cytoplasmic microtubule;	K07374	TUBA:tubulin alpha;TUBA:tubulin alpha;	Phagosome ;Gap junction ;	IPR017975;IPR008280;IPR023123;IPR000217;IPR018316;IPR002452;IPR003008;	Tubulin, conserved site;Tubulin/FtsZ, C-terminal;Tubulin, C-terminal;Tubulin;Tubulin/FtsZ, 2-layer sandwich domain;Alpha tubulin;Tubulin/FtsZ, GTPase domain;
P62897	>sp|P62897|CYC_MOUSE Cytochrome c, somatic OS=Mus musculus GN=Cycs PE=1 SV=2;>sp|P00015|CYC2_MOUSE Cytochrome c, testis-specific OS=Mus musculus GN=Cyct PE=1 SV=3;>P62894 SWISS-PROT:P62894 Cytochrome c - Bos taurus (Bovine).	1	0.0131281	_K(ac)YIPGTK_	K(1)YIPGTK	74	-0.053026	69.598	mitochondria	biological_process;cell death;cellular process;single-organism process;single-organism cellular process;death;programmed cell death;apoptotic process;single-organism metabolic process;metabolic process;generation of precursor metabolites and energy;cellular metabolic process;oxidation-reduction process;electron transport chain;	molecular_function;binding;cation binding;ion binding;transition metal ion binding;metal ion binding;iron ion binding;electron carrier activity;heterocyclic compound binding;organic cyclic compound binding;tetrapyrrole binding;heme binding;	organelle envelope;cell;organelle envelope lumen;mitochondrial envelope;cellular_component;membrane-enclosed lumen;intracellular membrane-bounded organelle;envelope;mitochondrion;intracellular;cytoplasmic part;cytoplasm;organelle;mitochondrial part;membrane-bounded organelle;intracellular organelle part;cell part;intracellular organelle;intracellular part;organelle part;mitochondrial intermembran…	K08738	CYC:cytochrome c;CYC:cytochrome c;CYC:cytochrome c;CYC:cytochrome c;CYC:cytochrome c;CYC:cytochrome c;CYC:cytochrome c;CYC:cytochrome c;CYC:cytochrome c;CYC:cytochrome c;CYC:cytochrome c;CYC:cytochrome c;CYC:cytochrome c;CYC:cytochrome c;CYC:cytochrome c;CYC:cytochrome c;CYC:cytochrome c;CYC:cytochrome c;CYC:cytochrome c;	Metabolic pathways ;Pathways in cancer ;Herpes simplex infection ;Huntington's disease ;Alzheimer's disease ;Tuberculosis ;Influenza A ;Non-alcoholic fatty liver disease (NAFLD) ;Parkinson's disease ;Hepatitis B ;Toxoplasmosis ;Small cell lung cancer ;Apoptosis ;Viral myocarditis ;p53 signaling pathway ;Colorectal cancer ;Legionellosis ;Amyotrophic lateral sclerosis (ALS) ;Sulfur metabolism ;	IPR002327;IPR009056;	Cytochrome c, class IA/ IB;Cytochrome c-like domain;
Q9DCV7	>sp|Q9DCV7|K2C7_MOUSE Keratin, type II cytoskeletal 7 OS=Mus musculus GN=Krt7 PE=1 SV=1;>Q9DCV7 SWISS-PROT:Q9DCV7 Tax_Id=10090 Gene_Symbol=Krt7 Keratin, type II cytoskeletal 7	1	4.95843e-05	_MLETK(ac)WALLQEQK_	MLETK(1)WALLQEQK	116	3.6485	101.32	mitochondria	nitrogen compound metabolic process;cellular aromatic compound metabolic process;organic substance biosynthetic process;biosynthetic process;nucleic acid metabolic process;cellular macromolecule metabolic process;cellular process;macromolecule biosynthetic process;DNA metabolic process;cellular nitrogen compound metabolic process;biological_process;organic cyclic compound metabolic process;nucleo…	molecular_function;structural molecule activity;	cytoskeletal part;intermediate filament;cell;cellular_component;intracellular;protein complex;intracellular non-membrane-bounded organelle;organelle;macromolecular complex;non-membrane-bounded organelle;intracellular organelle part;cell part;intracellular organelle;intracellular part;intermediate filament cytoskeleton;organelle part;cytoskeleton;keratin filament;cytoplasmic part;cytoplasm;membran…				IPR003054;IPR018039;IPR009053;IPR001664;	Keratin, type II;Intermediate filament protein, conserved site;Prefoldin;Intermediate filament protein;
O08584	>sp|O08584|KLF6_MOUSE Krueppel-like factor 6 OS=Mus musculus GN=Klf6 PE=2 SV=3;>sp|Q6GQR8|ZN329_MOUSE Zinc finger protein 329 OS=Mus musculus GN=Znf329 PE=2 SV=2;>sp|Q6PD29|ZN513_MOUSE Zinc finger protein 513 OS=Mus musculus GN=Znf513 PE=1 SV=2;>sp|Q61751|	1	0.0198003	_THTGEK(ac)PYR_	THTGEK(1)PYR	228	1.5907	70.056	nuclear	cellular response to stimulus;response to organic substance;cellular process;signaling;cellular response to organic substance;single-organism process;single-organism cellular process;biological regulation;cellular response to chemical stimulus;response to chemical;signal transduction;biological_process;cell communication;cellular response to cytokine stimulus;regulation of cellular process;regula…	molecular_function;binding;cation binding;ion binding;metal ion binding;heterocyclic compound binding;organic cyclic compound binding;nucleic acid binding;DNA binding;transition metal ion binding;zinc ion binding;	intracellular;cell part;cell;intracellular part;cellular_component;cytoplasm;organelle;membrane-bounded organelle;intracellular organelle;intracellular membrane-bounded organelle;nucleus;				IPR007087;IPR013087;IPR015880;	Zinc finger, C2H2;Zinc finger C2H2-type/integrase DNA-binding domain;Zinc finger, C2H2-like;
O08638	>sp|O08638|MYH11_MOUSE Myosin-11 OS=Mus musculus GN=Myh11 PE=1 SV=1	1	0.00544109	_ELEQK(ac)HTQLAEEK_	ELEQK(1)HTQLAEEK	881	2.2612	70.26	nuclear	single-organism developmental process;single-organism cellular process;cellular developmental process;organ development;system development;cell differentiation;muscle fiber development;heart development;muscle cell differentiation;developmental process;multicellular organismal process;striated muscle cell development;tissue development;striated muscle tissue development;cell development;cardiac c…	molecular_function;pyrophosphatase activity;nucleoside-triphosphatase activity;hydrolase activity, acting on acid anhydrides;hydrolase activity;catalytic activity;hydrolase activity, acting on acid anhydrides, in = phosphorus-containing anhydrides;motor activity;purine ribonucleotide binding;anion binding;ribonucleotide binding;small molecule binding;ion binding;ribonucleoside binding;purine ribo…	cytoskeletal part;cell;cellular_component;actin cytoskeleton;intracellular;protein complex;intracellular non-membrane-bounded organelle;organelle;macromolecular complex;non-membrane-bounded organelle;intracellular organelle part;cell part;intracellular organelle;intracellular part;organelle part;cytoskeleton;myosin complex;pigment granule;membrane-bounded vesicle;cytoplasmic vesicle;vesicle;intra…	K10352	MYH:myosin heavy chain;MYH:myosin heavy chain;MYH:myosin heavy chain;	Regulation of actin cytoskeleton ;Tight junction ;Vascular smooth muscle contraction ;	IPR000048;IPR002928;IPR027401;IPR027417;IPR001609;IPR004009;	IQ motif, EF-hand binding site;Myosin tail;Myosin-like IQ motif-containing domain;P-loop containing nucleoside triphosphate hydrolase;Myosin head, motor domain;Myosin, N-terminal, SH3-like;
Q8VDD5	>sp|O08638|MYH11_MOUSE Myosin-11 OS=Mus musculus GN=Myh11 PE=1 SV=1;>sp|Q61879|MYH10_MOUSE Myosin-10 OS=Mus musculus GN=Myh10 PE=1 SV=2;>sp|Q6URW6|MYH14_MOUSE Myosin-14 OS=Mus musculus GN=Myh14 PE=1 SV=1;>sp|Q8VDD5|MYH9_MOUSE Myosin-9 OS=Mus musculus GN=My	1	0.00233748	_K(ac)FDQLLAEEK_	K(1)FDQLLAEEK	1445	0.40744	77.185	nuclear	actin filament-based process;biological_process;organelle organization;actin cytoskeleton organization;cellular process;single-organism process;cytoskeleton organization;single-organism cellular process;cellular component organization or biogenesis;cellular component organization;actin cytoskeleton reorganization;cellular component movement;actin filament-based movement;single-organism developmen…	molecular_function;pyrophosphatase activity;nucleoside-triphosphatase activity;hydrolase activity, acting on acid anhydrides;hydrolase activity;catalytic activity;hydrolase activity, acting on acid anhydrides, in = phosphorus-containing anhydrides;motor activity;purine ribonucleotide binding;anion binding;ribonucleotide binding;small molecule binding;ion binding;ribonucleoside binding;purine ribo…	cytoskeletal part;cell;cellular_component;actin cytoskeleton;intracellular;protein complex;intracellular non-membrane-bounded organelle;organelle;macromolecular complex;non-membrane-bounded organelle;intracellular organelle part;cell part;intracellular organelle;intracellular part;organelle part;cytoskeleton;myosin complex;cell division site;cell periphery;cytoplasmic part;cytoplasm;cell division…	K10352	MYH:myosin heavy chain;MYH:myosin heavy chain;MYH:myosin heavy chain;	Regulation of actin cytoskeleton ;Tight junction ;Vascular smooth muscle contraction ;	IPR002928;IPR027401;IPR027417;IPR004009;IPR001609;IPR000048;	Myosin tail;Myosin-like IQ motif-containing domain;P-loop containing nucleoside triphosphate hydrolase;Myosin, N-terminal, SH3-like;Myosin head, motor domain;IQ motif, EF-hand binding site;
O08709	>sp|O08709|PRDX6_MOUSE Peroxiredoxin-6 OS=Mus musculus GN=Prdx6 PE=1 SV=3	1	1.19876e-05	_VVFIFGPDK(ac)K_	VVFIFGPDK(1)K	141	0.56247	103.31	cytosol	biological_process;single-organism metabolic process;metabolic process;oxidation-reduction process;cellular component assembly;cellular process;single-organism process;cell projection assembly;cellular component biogenesis;single-organism cellular process;cell projection organization;cellular component organization or biogenesis;cellular component organization;bleb assembly;lipid metabolic proces…	molecular_function;oxidoreductase activity;oxidoreductase activity, acting on paired donors, with = incorporation or reduction of molecular oxygen;catalytic activity;peroxiredoxin activity;antioxidant activity;peroxidase activity;oxidoreductase activity, acting on peroxide as acceptor;glutathione peroxidase activity;hydrolase activity;	intracellular;cytoplasmic part;cytoplasm;organelle;membrane-bounded vesicle;membrane-bounded organelle;cell part;cell;intracellular organelle;intracellular part;cytoplasmic vesicle;cellular_component;vesicle;intracellular membrane-bounded organelle;cytoplasmic membrane-bounded vesicle;cytosol;vacuole;lytic vacuole;lysosome;mitochondrion;	K11188	PRDX6:peroxiredoxin 6, 1-Cys peroxiredoxin [EC:1.11.1.7 1.11.1.15 3.1.1.-];PRDX6:peroxiredoxin 6, 1-Cys peroxiredoxin [EC:1.11.1.7 1.11.1.15 3.1.1.-];	Metabolic pathways ;Phenylalanine metabolism ;	IPR012336;IPR019479;IPR024706;IPR000866;	Thioredoxin-like fold;Peroxiredoxin, C-terminal;Peroxiredoxin, AhpC-type;Alkyl hydroperoxide reductase subunit C/ Thiol specific antioxidant;
O08749	>sp|O08749|DLDH_MOUSE Dihydrolipoyl dehydrogenase, mitochondrial OS=Mus musculus GN=Dld PE=1 SV=2	1	8.3689e-37	_ALTGGIAHLFK(ac)QNK_	ALTGGIAHLFK(1)QNK	143	0.044269	185.95	mitochondria	biological_process;single-organism metabolic process;metabolic process;oxidation-reduction process;cellular homeostasis;cellular process;single-organism process;regulation of cellular process;single-organism cellular process;regulation of biological process;biological regulation;regulation of biological quality;homeostatic process;cell redox homeostasis;developmental process;multicellular organis…	molecular_function;catalytic activity;oxidoreductase activity;nucleoside phosphate binding;coenzyme binding;cofactor binding;nucleotide binding;anion binding;heterocyclic compound binding;binding;small molecule binding;ion binding;organic cyclic compound binding;flavin adenine dinucleotide binding;oxidoreductase activity, acting on a sulfur group of donors;oxidoreductase activity, acting on NAD(P…	vacuole;sperm part;acrosomal vesicle;membrane-bounded vesicle;cell;cytoplasmic vesicle;cellular_component;vesicle;intracellular membrane-bounded organelle;intracellular;cytoplasmic part;cytoplasm;cytoplasmic vesicle part;organelle;intracellular organelle part;vacuolar part;cell part;membrane-bounded organelle;cytoplasmic membrane-bounded vesicle;intracellular organelle;intracellular part;organell…	K00382	DLD:dihydrolipoamide dehydrogenase [EC:1.8.1.4];DLD:dihydrolipoamide dehydrogenase [EC:1.8.1.4];DLD:dihydrolipoamide dehydrogenase [EC:1.8.1.4];DLD:dihydrolipoamide dehydrogenase [EC:1.8.1.4];DLD:dihydrolipoamide dehydrogenase [EC:1.8.1.4];DLD:dihydrolipoamide dehydrogenase [EC:1.8.1.4];DLD:dihydrolipoamide dehydrogenase [EC:1.8.1.4];	Metabolic pathways ;Carbon metabolism ;Glycolysis / Gluconeogenesis ;Valine, leucine and isoleucine degradation ;Glycine, serine and threonine metabolism ;Pyruvate metabolism ;Citrate cycle (TCA cycle) ;	IPR006258;IPR004099;IPR016156;IPR023753;IPR013027;IPR012999;IPR001327;	Dihydrolipoamide dehydrogenase;Pyridine nucleotide-disulphide oxidoreductase, dimerisation domain;FAD/NAD-linked reductase, dimerisation domain;Pyridine nucleotide-disulphide oxidoreductase, FAD/NAD(P)-binding domain;FAD-dependent pyridine nucleotide-disulphide oxidoreductase;Pyridine nucleotide-disulphide oxidoreductase, class I, active site;Pyridine nucleotide-disulphide oxidoreductase, NAD-bin…
O08749	>sp|O08749|DLDH_MOUSE Dihydrolipoyl dehydrogenase, mitochondrial OS=Mus musculus GN=Dld PE=1 SV=2	1	0.0125745	_LNLEK(ac)MMEQK_	LNLEK(1)MMEQK	122	-0.68164	67.385	mitochondria	biological_process;single-organism metabolic process;metabolic process;oxidation-reduction process;cellular homeostasis;cellular process;single-organism process;regulation of cellular process;single-organism cellular process;regulation of biological process;biological regulation;regulation of biological quality;homeostatic process;cell redox homeostasis;developmental process;multicellular organis…	molecular_function;catalytic activity;oxidoreductase activity;nucleoside phosphate binding;coenzyme binding;cofactor binding;nucleotide binding;anion binding;heterocyclic compound binding;binding;small molecule binding;ion binding;organic cyclic compound binding;flavin adenine dinucleotide binding;oxidoreductase activity, acting on a sulfur group of donors;oxidoreductase activity, acting on NAD(P…	vacuole;sperm part;acrosomal vesicle;membrane-bounded vesicle;cell;cytoplasmic vesicle;cellular_component;vesicle;intracellular membrane-bounded organelle;intracellular;cytoplasmic part;cytoplasm;cytoplasmic vesicle part;organelle;intracellular organelle part;vacuolar part;cell part;membrane-bounded organelle;cytoplasmic membrane-bounded vesicle;intracellular organelle;intracellular part;organell…	K00382	DLD:dihydrolipoamide dehydrogenase [EC:1.8.1.4];DLD:dihydrolipoamide dehydrogenase [EC:1.8.1.4];DLD:dihydrolipoamide dehydrogenase [EC:1.8.1.4];DLD:dihydrolipoamide dehydrogenase [EC:1.8.1.4];DLD:dihydrolipoamide dehydrogenase [EC:1.8.1.4];DLD:dihydrolipoamide dehydrogenase [EC:1.8.1.4];DLD:dihydrolipoamide dehydrogenase [EC:1.8.1.4];	Metabolic pathways ;Carbon metabolism ;Glycolysis / Gluconeogenesis ;Valine, leucine and isoleucine degradation ;Glycine, serine and threonine metabolism ;Pyruvate metabolism ;Citrate cycle (TCA cycle) ;	IPR006258;IPR004099;IPR016156;IPR023753;IPR013027;IPR012999;IPR001327;	Dihydrolipoamide dehydrogenase;Pyridine nucleotide-disulphide oxidoreductase, dimerisation domain;FAD/NAD-linked reductase, dimerisation domain;Pyridine nucleotide-disulphide oxidoreductase, FAD/NAD(P)-binding domain;FAD-dependent pyridine nucleotide-disulphide oxidoreductase;Pyridine nucleotide-disulphide oxidoreductase, class I, active site;Pyridine nucleotide-disulphide oxidoreductase, NAD-bin…
O08749	>sp|O08749|DLDH_MOUSE Dihydrolipoyl dehydrogenase, mitochondrial OS=Mus musculus GN=Dld PE=1 SV=2	1	0.001917	_MMEQK(ac)HSAVK_	MMEQK(1)HSAVK	127	-0.63314	89.9	mitochondria	biological_process;single-organism metabolic process;metabolic process;oxidation-reduction process;cellular homeostasis;cellular process;single-organism process;regulation of cellular process;single-organism cellular process;regulation of biological process;biological regulation;regulation of biological quality;homeostatic process;cell redox homeostasis;developmental process;multicellular organis…	molecular_function;catalytic activity;oxidoreductase activity;nucleoside phosphate binding;coenzyme binding;cofactor binding;nucleotide binding;anion binding;heterocyclic compound binding;binding;small molecule binding;ion binding;organic cyclic compound binding;flavin adenine dinucleotide binding;oxidoreductase activity, acting on a sulfur group of donors;oxidoreductase activity, acting on NAD(P…	vacuole;sperm part;acrosomal vesicle;membrane-bounded vesicle;cell;cytoplasmic vesicle;cellular_component;vesicle;intracellular membrane-bounded organelle;intracellular;cytoplasmic part;cytoplasm;cytoplasmic vesicle part;organelle;intracellular organelle part;vacuolar part;cell part;membrane-bounded organelle;cytoplasmic membrane-bounded vesicle;intracellular organelle;intracellular part;organell…	K00382	DLD:dihydrolipoamide dehydrogenase [EC:1.8.1.4];DLD:dihydrolipoamide dehydrogenase [EC:1.8.1.4];DLD:dihydrolipoamide dehydrogenase [EC:1.8.1.4];DLD:dihydrolipoamide dehydrogenase [EC:1.8.1.4];DLD:dihydrolipoamide dehydrogenase [EC:1.8.1.4];DLD:dihydrolipoamide dehydrogenase [EC:1.8.1.4];DLD:dihydrolipoamide dehydrogenase [EC:1.8.1.4];	Metabolic pathways ;Carbon metabolism ;Glycolysis / Gluconeogenesis ;Valine, leucine and isoleucine degradation ;Glycine, serine and threonine metabolism ;Pyruvate metabolism ;Citrate cycle (TCA cycle) ;	IPR006258;IPR004099;IPR016156;IPR023753;IPR013027;IPR012999;IPR001327;	Dihydrolipoamide dehydrogenase;Pyridine nucleotide-disulphide oxidoreductase, dimerisation domain;FAD/NAD-linked reductase, dimerisation domain;Pyridine nucleotide-disulphide oxidoreductase, FAD/NAD(P)-binding domain;FAD-dependent pyridine nucleotide-disulphide oxidoreductase;Pyridine nucleotide-disulphide oxidoreductase, class I, active site;Pyridine nucleotide-disulphide oxidoreductase, NAD-bin…
O08749	>sp|O08749|DLDH_MOUSE Dihydrolipoyl dehydrogenase, mitochondrial OS=Mus musculus GN=Dld PE=1 SV=2	1	0.000253783	_SEEQLK(ac)EEGIEFK_	SEEQLK(1)EEGIEFK	410	-1.0311	94.717	mitochondria	biological_process;single-organism metabolic process;metabolic process;oxidation-reduction process;cellular homeostasis;cellular process;single-organism process;regulation of cellular process;single-organism cellular process;regulation of biological process;biological regulation;regulation of biological quality;homeostatic process;cell redox homeostasis;developmental process;multicellular organis…	molecular_function;catalytic activity;oxidoreductase activity;nucleoside phosphate binding;coenzyme binding;cofactor binding;nucleotide binding;anion binding;heterocyclic compound binding;binding;small molecule binding;ion binding;organic cyclic compound binding;flavin adenine dinucleotide binding;oxidoreductase activity, acting on a sulfur group of donors;oxidoreductase activity, acting on NAD(P…	vacuole;sperm part;acrosomal vesicle;membrane-bounded vesicle;cell;cytoplasmic vesicle;cellular_component;vesicle;intracellular membrane-bounded organelle;intracellular;cytoplasmic part;cytoplasm;cytoplasmic vesicle part;organelle;intracellular organelle part;vacuolar part;cell part;membrane-bounded organelle;cytoplasmic membrane-bounded vesicle;intracellular organelle;intracellular part;organell…	K00382	DLD:dihydrolipoamide dehydrogenase [EC:1.8.1.4];DLD:dihydrolipoamide dehydrogenase [EC:1.8.1.4];DLD:dihydrolipoamide dehydrogenase [EC:1.8.1.4];DLD:dihydrolipoamide dehydrogenase [EC:1.8.1.4];DLD:dihydrolipoamide dehydrogenase [EC:1.8.1.4];DLD:dihydrolipoamide dehydrogenase [EC:1.8.1.4];DLD:dihydrolipoamide dehydrogenase [EC:1.8.1.4];	Metabolic pathways ;Carbon metabolism ;Glycolysis / Gluconeogenesis ;Valine, leucine and isoleucine degradation ;Glycine, serine and threonine metabolism ;Pyruvate metabolism ;Citrate cycle (TCA cycle) ;	IPR006258;IPR004099;IPR016156;IPR023753;IPR013027;IPR012999;IPR001327;	Dihydrolipoamide dehydrogenase;Pyridine nucleotide-disulphide oxidoreductase, dimerisation domain;FAD/NAD-linked reductase, dimerisation domain;Pyridine nucleotide-disulphide oxidoreductase, FAD/NAD(P)-binding domain;FAD-dependent pyridine nucleotide-disulphide oxidoreductase;Pyridine nucleotide-disulphide oxidoreductase, class I, active site;Pyridine nucleotide-disulphide oxidoreductase, NAD-bin…
O35744	>sp|O35744|CHIL3_MOUSE Chitinase-like protein 3 OS=Mus musculus GN=Chil3 PE=1 SV=2	1	1.03684e-05	_DK(ac)HLFSVLVK_	DK(1)HLFSVLVK	152	-0.91629	114.72	extracellular	biological_process;metabolic process;organic substance metabolic process;primary metabolic process;carbohydrate metabolic process;organonitrogen compound catabolic process;nitrogen compound metabolic process;organonitrogen compound metabolic process;organic substance catabolic process;chitin metabolic process;amino sugar metabolic process;aminoglycan catabolic process;carbohydrate derivative cata…	molecular_function;hydrolase activity;hydrolase activity, acting on glycosyl bonds;catalytic activity;hydrolase activity, hydrolyzing O-glycosyl compounds;chitinase activity;hexosaminidase activity;beta-N-acetylhexosaminidase activity;binding;carbohydrate binding;ion binding;cation binding;carbohydrate derivative binding;chitin binding;	intracellular;cytoplasmic part;cytoplasm;organelle;membrane-bounded vesicle;membrane-bounded organelle;cell part;cell;intracellular organelle;intracellular part;cytoplasmic vesicle;cellular_component;vesicle;intracellular membrane-bounded organelle;cytoplasmic membrane-bounded vesicle;extracellular region;				IPR013781;IPR029070;IPR011583;IPR017853;IPR001223;	Glycoside hydrolase, catalytic domain;Chitinase insertion domain;Chitinase II;Glycoside hydrolase superfamily;Glycoside hydrolase, family 18, catalytic domain;
O54724	>sp|O54724|PTRF_MOUSE Polymerase I and transcript release factor OS=Mus musculus GN=Ptrf PE=1 SV=1	1	2.96798e-05	_K(ac)SFTPDHVVYAR_	K(1)SFTPDHVVYAR	301	-0.65635	104.59	nuclear	regulation of gene expression;gene expression;nitrogen compound metabolic process;organic substance biosynthetic process;cellular aromatic compound metabolic process;regulation of nitrogen compound metabolic process;regulation of RNA metabolic process;nucleic acid metabolic process;cellular macromolecule metabolic process;regulation of metabolic process;regulation of primary metabolic process;reg…	molecular_function;binding;heterocyclic compound binding;RNA binding;organic cyclic compound binding;rRNA binding;nucleic acid binding;rRNA primary transcript binding;	plasma membrane part;plasma membrane;membrane;cell part;cell;membrane raft;cellular_component;membrane part;cell periphery;caveola;intracellular;cytoplasmic part;cytoplasm;intracellular part;cytosol;organelle;membrane-bounded organelle;intracellular organelle;intracellular membrane-bounded organelle;endoplasmic reticulum;mitochondrion;nucleus;				IPR026752;	Cavin family;
O54724	>sp|O54724|PTRF_MOUSE Polymerase I and transcript release factor OS=Mus musculus GN=Ptrf PE=1 SV=1	1	0.0202922	_RVDDFK(ac)K_	RVDDFK(1)K	235	0.32543	86.794	nuclear	regulation of gene expression;gene expression;nitrogen compound metabolic process;organic substance biosynthetic process;cellular aromatic compound metabolic process;regulation of nitrogen compound metabolic process;regulation of RNA metabolic process;nucleic acid metabolic process;cellular macromolecule metabolic process;regulation of metabolic process;regulation of primary metabolic process;reg…	molecular_function;binding;heterocyclic compound binding;RNA binding;organic cyclic compound binding;rRNA binding;nucleic acid binding;rRNA primary transcript binding;	plasma membrane part;plasma membrane;membrane;cell part;cell;membrane raft;cellular_component;membrane part;cell periphery;caveola;intracellular;cytoplasmic part;cytoplasm;intracellular part;cytosol;organelle;membrane-bounded organelle;intracellular organelle;intracellular membrane-bounded organelle;endoplasmic reticulum;mitochondrion;nucleus;				IPR026752;	Cavin family;
O54724	>sp|O54724|PTRF_MOUSE Polymerase I and transcript release factor OS=Mus musculus GN=Ptrf PE=1 SV=1	1	0.0288248	_VPPFTFHVK(ac)K_	VPPFTFHVK(1)K	328	-0.55645	52.579	nuclear	regulation of gene expression;gene expression;nitrogen compound metabolic process;organic substance biosynthetic process;cellular aromatic compound metabolic process;regulation of nitrogen compound metabolic process;regulation of RNA metabolic process;nucleic acid metabolic process;cellular macromolecule metabolic process;regulation of metabolic process;regulation of primary metabolic process;reg…	molecular_function;binding;heterocyclic compound binding;RNA binding;organic cyclic compound binding;rRNA binding;nucleic acid binding;rRNA primary transcript binding;	plasma membrane part;plasma membrane;membrane;cell part;cell;membrane raft;cellular_component;membrane part;cell periphery;caveola;intracellular;cytoplasmic part;cytoplasm;intracellular part;cytosol;organelle;membrane-bounded organelle;intracellular organelle;intracellular membrane-bounded organelle;endoplasmic reticulum;mitochondrion;nucleus;				IPR026752;	Cavin family;
O55126	>sp|O55126|NIPS2_MOUSE Protein NipSnap homolog 2 OS=Mus musculus GN=Gbas PE=2 SV=1	1	2.19859e-05	_LK(ac)ENQEFVNFR_	LK(1)ENQEFVNFR	140	0.050652	117.03	mitochondria			intracellular;cytoplasmic part;cytoplasm;organelle;membrane-bounded organelle;cell part;cell;intracellular organelle;intracellular part;cellular_component;intracellular membrane-bounded organelle;mitochondrion;				IPR012577;IPR011008;	NIPSNAP;Dimeric alpha-beta barrel;
O55137	>sp|O55137|ACOT1_MOUSE Acyl-coenzyme A thioesterase 1 OS=Mus musculus GN=Acot1 PE=1 SV=1;>sp|Q8BWN8|ACOT4_MOUSE Acyl-coenzyme A thioesterase 4 OS=Mus musculus GN=Acot4 PE=1 SV=1;>sp|Q6Q2Z6|ACOT5_MOUSE Acyl-coenzyme A thioesterase 5 OS=Mus musculus GN=Acot5	1	0.00661978	_DEK(ac)GALFR_	DEK(1)GALFR	42	-1.5624	88.495	cytosol	biological_process;cellular process;metabolic process;thioester metabolic process;organic substance metabolic process;cofactor metabolic process;phosphorus metabolic process;cellular metabolic process;coenzyme metabolic process;acyl-CoA metabolic process;lipid metabolic process;small molecule metabolic process;organic acid metabolic process;oxoacid metabolic process;monocarboxylic acid metabolic …	molecular_function;hydrolase activity;hydrolase activity, acting on ester bonds;catalytic activity;thiolester hydrolase activity;CoA hydrolase activity;acyl-CoA hydrolase activity;carboxylic ester hydrolase activity;palmitoyl-CoA hydrolase activity;	intracellular;cytoplasmic part;cytoplasm;organelle;membrane-bounded organelle;cell part;cell;intracellular organelle;intracellular part;cellular_component;intracellular membrane-bounded organelle;mitochondrion;	K01068	ACOT1_2_4:acyl-coenzyme A thioesterase 1/2/4 [EC:3.1.2.2];ACOT1_2_4:acyl-coenzyme A thioesterase 1/2/4 [EC:3.1.2.2];ACOT1_2_4:acyl-coenzyme A thioesterase 1/2/4 [EC:3.1.2.2];ACOT1_2_4:acyl-coenzyme A thioesterase 1/2/4 [EC:3.1.2.2];	Metabolic pathways ;Ovarian steroidogenesis ;Biosynthesis of unsaturated fatty acids ;Fatty acid elongation ;	IPR014940;IPR006862;IPR016662;IPR029058;	BAAT/Acyl-CoA thioester hydrolase C-terminal;Acyl-CoA thioester hydrolase/bile acid-CoA amino acid N-acetyltransferase;Acyl-CoA thioesterase, long chain;Alpha/Beta hydrolase fold;
O70250	>sp|O70250|PGAM2_MOUSE Phosphoglycerate mutase 2 OS=Mus musculus GN=Pgam2 PE=1 SV=3	1	0.0330248	_AETAAK(ac)HGEEQVK_	AETAAK(1)HGEEQVK	106	-1.7455	57.414	cytosol	monosaccharide catabolic process;organic substance catabolic process;cellular process;carbohydrate metabolic process;hexose metabolic process;catabolic process;generation of precursor metabolites and energy;biological_process;carbohydrate catabolic process;single-organism carbohydrate metabolic process;single-organism carbohydrate catabolic process;metabolic process;glucose catabolic process;gluc…	molecular_function;intramolecular transferase activity;intramolecular transferase activity, phosphotransferases;catalytic activity;isomerase activity;phosphoglycerate mutase activity;2,3-bisphosphoglycerate-dependent phosphoglycerate mutase activity;phosphoric ester hydrolase activity;phosphatase activity;bisphosphoglycerate phosphatase activity;hydrolase activity;hydrolase activity, acting on es…	intracellular;cytoplasmic part;cytoplasm;cell part;cell;intracellular part;cellular_component;cytosol;organelle;membrane-bounded organelle;intracellular organelle;intracellular membrane-bounded organelle;nucleus;	K01834	PGAM:2,3-bisphosphoglycerate-dependent phosphoglycerate mutase [EC:5.4.2.11];PGAM:2,3-bisphosphoglycerate-dependent phosphoglycerate mutase [EC:5.4.2.11];PGAM:2,3-bisphosphoglycerate-dependent phosphoglycerate mutase [EC:5.4.2.11];PGAM:2,3-bisphosphoglycerate-dependent phosphoglycerate mutase [EC:5.4.2.11];PGAM:2,3-bisphosphoglycerate-dependent phosphoglycerate mutase [EC:5.4.2.11];PGAM:2,3-bisph…	Metabolic pathways ;Carbon metabolism ;Biosynthesis of amino acids ;Glycolysis / Gluconeogenesis ;Central carbon metabolism in cancer ;Glycine, serine and threonine metabolism ;	IPR001345;IPR005952;IPR029033;IPR013078;	Phosphoglycerate/bisphosphoglycerate mutase, active site;Phosphoglycerate mutase 1;Histidine phosphatase superfamily;Histidine phosphatase superfamily, clade-1;
O70435	>sp|O70435|PSA3_MOUSE Proteasome subunit alpha type-3 OS=Mus musculus GN=Psma3 PE=1 SV=3	1	0.000531518	_DVVK(ac)EVAK_	DVVK(1)EVAK	192	1.7687	105.98	cytosol	cellular macromolecule catabolic process;organic substance catabolic process;cellular macromolecule metabolic process;cellular process;catabolic process;macromolecule catabolic process;protein catabolic process;biological_process;metabolic process;proteolysis;cellular catabolic process;cellular protein catabolic process;organic substance metabolic process;cellular protein metabolic process;cellul…	peptidase activity, acting on L-amino acid peptides;molecular_function;endopeptidase activity;hydrolase activity;peptidase activity;threonine-type peptidase activity;catalytic activity;threonine-type endopeptidase activity;	intracellular;protein complex;proteasome complex;macromolecular complex;cell part;cell;intracellular part;cellular_component;proteasome core complex;proteasome core complex, alpha-subunit complex;cytoplasmic part;cytoplasm;cytosol;organelle;membrane-bounded organelle;intracellular organelle;intracellular membrane-bounded organelle;nucleus;	K02727	PSMA3:20S proteasome subunit alpha 7 [EC:3.4.25.1];	Proteasome ;	IPR023332;IPR001353;IPR000426;IPR029055;	Proteasome A-type subunit;Proteasome, subunit alpha/beta;Proteasome alpha-subunit, N-terminal domain;Nucleophile aminohydrolases, N-terminal;
O88342	>sp|O88342|WDR1_MOUSE WD repeat-containing protein 1 OS=Mus musculus GN=Wdr1 PE=1 SV=3	1	8.32665e-05	_EHLLK(ac)YEYQPFAGK_	EHLLK(1)YEYQPFAGK	95	-1.7197	94.09	cytosol	biological_process;multicellular organismal process;single-multicellular organism process;system process;single-organism process;neurological system process;sensory perception;sensory perception of mechanical stimulus;sensory perception of sound;	molecular_function;binding;protein binding;cytoskeletal protein binding;actin binding;	intracellular;intracellular non-membrane-bounded organelle;organelle;non-membrane-bounded organelle;cell part;cell;intracellular organelle;intracellular part;cellular_component;cytoskeleton;actin cytoskeleton;cytoplasm;				IPR020472;IPR017986;IPR015943;IPR001680;IPR011045;IPR019775;	G-protein beta WD-40 repeat;WD40-repeat-containing domain;WD40/YVTN repeat-like-containing domain;WD40 repeat;Nitrous oxide reductase, N-terminal;WD40 repeat, conserved site;
O88456	>sp|O88456|CPNS1_MOUSE Calpain small subunit 1 OS=Mus musculus GN=Capns1 PE=2 SV=1	1	0.0105367	_AFK(ac)SLDK_	AFK(1)SLDK	245	0.62935	83.783	cytosol		molecular_function;binding;cation binding;ion binding;metal ion binding;calcium ion binding;peptidase activity, acting on L-amino acid peptides;cysteine-type endopeptidase activity;endopeptidase activity;hydrolase activity;peptidase activity;cysteine-type peptidase activity;catalytic activity;calcium-dependent cysteine-type endopeptidase activity;	intracellular;cell part;cell;intracellular part;cellular_component;cytoplasm;membrane;cell periphery;plasma membrane;				IPR002048;IPR011992;IPR018247;	EF-hand domain;EF-hand domain pair;EF-Hand 1, calcium-binding site;
O88844	>sp|O88844|IDHC_MOUSE Isocitrate dehydrogenase [NADP] cytoplasmic OS=Mus musculus GN=Idh1 PE=1 SV=2	1	0.0471679	_FK(ac)DIFQEIYDK_	FK(1)DIFQEIYDK	224	0.80938	44.511	cytosol	biological_process;single-organism metabolic process;tricarboxylic acid metabolic process;cellular process;metabolic process;small molecule metabolic process;organic acid metabolic process;oxoacid metabolic process;organic substance metabolic process;carboxylic acid metabolic process;cellular metabolic process;isocitrate metabolic process;oxidation-reduction process;dicarboxylic acid metabolic pr…	molecular_function;isocitrate dehydrogenase activity;oxidoreductase activity;oxidoreductase activity, acting on CH-OH group of donors;catalytic activity;oxidoreductase activity, acting on the CH-OH group of donors, NAD = or NADP as acceptor;isocitrate dehydrogenase (NADP+) activity;binding;cation binding;ion binding;metal ion binding;magnesium ion binding;nucleoside phosphate binding;coenzyme bin…	intracellular;cytoplasmic part;cytoplasm;cell part;cell;intracellular part;cellular_component;cytosol;organelle;membrane-bounded organelle;intracellular organelle;intracellular membrane-bounded organelle;mitochondrion;microbody;peroxisome;	K00031	IDH1:isocitrate dehydrogenase [EC:1.1.1.42];IDH1:isocitrate dehydrogenase [EC:1.1.1.42];IDH1:isocitrate dehydrogenase [EC:1.1.1.42];IDH1:isocitrate dehydrogenase [EC:1.1.1.42];IDH1:isocitrate dehydrogenase [EC:1.1.1.42];IDH1:isocitrate dehydrogenase [EC:1.1.1.42];IDH1:isocitrate dehydrogenase [EC:1.1.1.42];	Metabolic pathways ;Carbon metabolism ;Peroxisome ;Biosynthesis of amino acids ;Glutathione metabolism ;Citrate cycle (TCA cycle) ;2-Oxocarboxylic acid metabolism ;	IPR019818;IPR004790;IPR024084;	Isocitrate/isopropylmalate dehydrogenase, conserved site;Isocitrate dehydrogenase NADP-dependent;Isopropylmalate dehydrogenase-like domain;
O88844	>sp|O88844|IDHC_MOUSE Isocitrate dehydrogenase [NADP] cytoplasmic OS=Mus musculus GN=Idh1 PE=1 SV=2	1	0.00390592	_K(ac)YNVGVK_	K(1)YNVGVK	66	-2.4885	89.296	cytosol	biological_process;single-organism metabolic process;tricarboxylic acid metabolic process;cellular process;metabolic process;small molecule metabolic process;organic acid metabolic process;oxoacid metabolic process;organic substance metabolic process;carboxylic acid metabolic process;cellular metabolic process;isocitrate metabolic process;oxidation-reduction process;dicarboxylic acid metabolic pr…	molecular_function;isocitrate dehydrogenase activity;oxidoreductase activity;oxidoreductase activity, acting on CH-OH group of donors;catalytic activity;oxidoreductase activity, acting on the CH-OH group of donors, NAD = or NADP as acceptor;isocitrate dehydrogenase (NADP+) activity;binding;cation binding;ion binding;metal ion binding;magnesium ion binding;nucleoside phosphate binding;coenzyme bin…	intracellular;cytoplasmic part;cytoplasm;cell part;cell;intracellular part;cellular_component;cytosol;organelle;membrane-bounded organelle;intracellular organelle;intracellular membrane-bounded organelle;mitochondrion;microbody;peroxisome;	K00031	IDH1:isocitrate dehydrogenase [EC:1.1.1.42];IDH1:isocitrate dehydrogenase [EC:1.1.1.42];IDH1:isocitrate dehydrogenase [EC:1.1.1.42];IDH1:isocitrate dehydrogenase [EC:1.1.1.42];IDH1:isocitrate dehydrogenase [EC:1.1.1.42];IDH1:isocitrate dehydrogenase [EC:1.1.1.42];IDH1:isocitrate dehydrogenase [EC:1.1.1.42];	Metabolic pathways ;Carbon metabolism ;Peroxisome ;Biosynthesis of amino acids ;Glutathione metabolism ;Citrate cycle (TCA cycle) ;2-Oxocarboxylic acid metabolism ;	IPR019818;IPR004790;IPR024084;	Isocitrate/isopropylmalate dehydrogenase, conserved site;Isocitrate dehydrogenase NADP-dependent;Isopropylmalate dehydrogenase-like domain;
P54071	>sp|O88844|IDHC_MOUSE Isocitrate dehydrogenase [NADP] cytoplasmic OS=Mus musculus GN=Idh1 PE=1 SV=2;>sp|P54071|IDHP_MOUSE Isocitrate dehydrogenase [NADP], mitochondrial OS=Mus musculus GN=Idh2 PE=1 SV=3	1	0.0248408	_VEEFK(ac)LK_	VEEFK(1)LK	127	2.1597	69.825	mitochondria	biological_process;single-organism metabolic process;metabolic process;oxidation-reduction process;tricarboxylic acid metabolic process;cellular process;small molecule metabolic process;organic acid metabolic process;oxoacid metabolic process;organic substance metabolic process;carboxylic acid metabolic process;cellular metabolic process;isocitrate metabolic process;dicarboxylic acid metabolic pr…	molecular_function;binding;cation binding;ion binding;metal ion binding;magnesium ion binding;oxidoreductase activity;oxidoreductase activity, acting on CH-OH group of donors;catalytic activity;oxidoreductase activity, acting on the CH-OH group of donors, NAD = or NADP as acceptor;nucleoside phosphate binding;coenzyme binding;cofactor binding;nucleotide binding;heterocyclic compound binding;small…	organelle envelope;mitochondrial membrane;cell;mitochondrial envelope;cellular_component;intracellular membrane-bounded organelle;envelope;mitochondrion;intracellular;cytoplasmic part;cytoplasm;membrane;organelle;organelle inner membrane;organelle membrane;mitochondrial part;membrane-bounded organelle;intracellular organelle part;cell part;intracellular organelle;intracellular part;organelle part…	K00031	IDH1:isocitrate dehydrogenase [EC:1.1.1.42];IDH1:isocitrate dehydrogenase [EC:1.1.1.42];IDH1:isocitrate dehydrogenase [EC:1.1.1.42];IDH1:isocitrate dehydrogenase [EC:1.1.1.42];IDH1:isocitrate dehydrogenase [EC:1.1.1.42];IDH1:isocitrate dehydrogenase [EC:1.1.1.42];IDH1:isocitrate dehydrogenase [EC:1.1.1.42];	Metabolic pathways ;Carbon metabolism ;Peroxisome ;Biosynthesis of amino acids ;Glutathione metabolism ;Citrate cycle (TCA cycle) ;2-Oxocarboxylic acid metabolism ;	IPR004790;IPR024084;IPR019818;	Isocitrate dehydrogenase NADP-dependent;Isopropylmalate dehydrogenase-like domain;Isocitrate/isopropylmalate dehydrogenase, conserved site;
O89053	>sp|O89053|COR1A_MOUSE Coronin-1A OS=Mus musculus GN=Coro1a PE=1 SV=5;>sp|Q920M5|CORO6_MOUSE Coronin-6 OS=Mus musculus GN=Coro6 PE=2 SV=1;>sp|Q9WUM3|COR1B_MOUSE Coronin-1B OS=Mus musculus GN=Coro1b PE=1 SV=1	1	0.0248826	_FYK(ac)LHER_	FYK(1)LHER	339	-2.247	71.379	mitochondria	actin filament-based process;biological_process;organelle organization;actin cytoskeleton organization;cellular process;protein complex subunit organization;single-organism process;cytoskeleton organization;single-organism cellular process;macromolecular complex subunit organization;cellular component organization or biogenesis;cellular component organization;actin filament organization;single-or…	molecular_function;binding;protein binding;cytoskeletal protein binding;actin binding;protein complex binding;actin filament binding;identical protein binding;	cytoskeletal part;cell;cellular_component;actin cytoskeleton;intracellular;protein complex;intracellular non-membrane-bounded organelle;organelle;macromolecular complex;non-membrane-bounded organelle;intracellular organelle part;cell part;intracellular organelle;intracellular part;organelle part;cytoskeleton;actin filament;cell periphery;cytoplasmic part;cytoplasm;cell cortex part;cortical cytosk…	K13882	CORO1A:coronin-1A;CORO1A:coronin-1A;	Tuberculosis ;Phagosome ;	IPR019775;IPR017986;IPR001680;IPR015048;IPR015049;IPR015943;	WD40 repeat, conserved site;WD40-repeat-containing domain;WD40 repeat;Domain of unknown function DUF1899;Domain of unknown function DUF1900;WD40/YVTN repeat-like-containing domain;
P00920	>sp|P00920|CAH2_MOUSE Carbonic anhydrase 2 OS=Mus musculus GN=Ca2 PE=1 SV=4	1	6.31209e-06	_K(ac)YAAELHLVHWNTK_	K(1)YAAELHLVHWNTK	113	1.037	93.909	cytosol	biological_process;single-organism metabolic process;cellular process;metabolic process;small molecule metabolic process;cellular metabolic process;one-carbon metabolic process;single-organism transport;single-organism process;gas transport;transport;one-carbon compound transport;establishment of localization;organic substance transport;localization;carbon dioxide transport;developmental process;…	molecular_function;carbon-oxygen lyase activity;hydro-lyase activity;catalytic activity;lyase activity;carbonate dehydratase activity;binding;cation binding;ion binding;transition metal ion binding;metal ion binding;zinc ion binding;	cell part;cell;cellular_component;apical part of cell;neuron projection;neuron part;cell projection;axon;plasma membrane part;membrane;plasma membrane;membrane part;cell periphery;basolateral plasma membrane;intracellular;cytoplasmic part;cytoplasm;intracellular part;cytosol;extracellular region;extracellular region part;extracellular space;microvillus;	K18245	CA2:carbonic anhydrase 2 [EC:4.2.1.1];CA2:carbonic anhydrase 2 [EC:4.2.1.1];CA2:carbonic anhydrase 2 [EC:4.2.1.1];CA2:carbonic anhydrase 2 [EC:4.2.1.1];CA2:carbonic anhydrase 2 [EC:4.2.1.1];CA2:carbonic anhydrase 2 [EC:4.2.1.1];	Pancreatic secretion ;Gastric acid secretion ;Bile secretion ;Collecting duct acid secretion ;Proximal tubule bicarbonate reclamation ;Nitrogen metabolism ;	IPR018338;IPR001148;	Carbonic anhydrase, alpha-class, conserved site;Alpha carbonic anhydrase;
P01027	>sp|P01027|CO3_MOUSE Complement C3 OS=Mus musculus GN=C3 PE=1 SV=3	1	0.00791589	_YISK(ac)YEMNK_	YISK(1)YEMNK	1431	1.123	72.2	extracellular	biological_process;response to stress;response to wounding;defense response;response to stimulus;inflammatory response;single-organism process;biological regulation;regulation of immune system process;regulation of response to stimulus;positive regulation of immune system process;positive regulation of response to stimulus;positive regulation of biological process;protein activation cascade;immun…	enzyme inhibitor activity;molecular_function;endopeptidase regulator activity;peptidase regulator activity;enzyme regulator activity;peptidase inhibitor activity;endopeptidase inhibitor activity;binding;protein binding;G-protein coupled receptor binding;receptor binding;C5a anaphylatoxin chemotactic receptor binding;C5L2 anaphylatoxin chemotactic receptor binding;	cellular_component;extracellular region;extracellular region part;extracellular space;	K03990	C3:complement component 3;C3:complement component 3;C3:complement component 3;C3:complement component 3;C3:complement component 3;C3:complement component 3;C3:complement component 3;C3:complement component 3;C3:complement component 3;C3:complement component 3;C3:complement component 3;	Viral carcinogenesis ;Herpes simplex infection ;Tuberculosis ;Phagosome ;Systemic lupus erythematosus ;Chagas disease (American trypanosomiasis) ;Complement and coagulation cascades ;Pertussis ;Leishmaniasis ;Legionellosis ;Staphylococcus aureus infection ;	IPR018081;IPR011625;IPR011626;IPR018933;IPR019565;IPR019742;IPR001599;IPR001134;IPR001840;IPR002890;IPR008930;IPR008993;IPR000020;IPR009048;	Anaphylatoxin, complement system;Alpha-2-macroglobulin, N-terminal 2;Alpha-macroglobulin complement component;Netrin module, non-TIMP type;Alpha-2-macroglobulin, thiol-ester bond-forming;Alpha-2-macroglobulin, conserved site;Alpha-2-macroglobulin;Netrin domain;Anaphylatoxin, complement system domain;Alpha-2-macroglobulin, N-terminal;Terpenoid cyclases/protein prenyltransferase alpha-alpha toroid;…
P01837	>sp|P01837|IGKC_MOUSE Ig kappa chain C region OS=Mus musculus PE=1 SV=1;>Q05B55 TREMBL:Q05B55 (Bos taurus) Similar to Ig kappa chain C region	1	0.00050867	_DINVK(ac)WK_	DINVK(1)WK	39	0.23839	114.28	extracellular		molecular_function;binding;protein binding;antigen binding;	membrane;cell part;cell;cellular_component;cell periphery;plasma membrane;				IPR003006;IPR003597;IPR013783;IPR007110;	Immunoglobulin/major histocompatibility complex, conserved site;Immunoglobulin C1-set;Immunoglobulin-like fold;Immunoglobulin-like domain;
P01837	>sp|P01837|IGKC_MOUSE Ig kappa chain C region OS=Mus musculus PE=1 SV=1	1	3.02352e-09	_TSTSPIVK(ac)SFNR_	TSTSPIVK(1)SFNR	99	-1.0158	141.37	extracellular		molecular_function;binding;protein binding;antigen binding;	membrane;cell part;cell;cellular_component;cell periphery;plasma membrane;				IPR003006;IPR003597;IPR013783;IPR007110;	Immunoglobulin/major histocompatibility complex, conserved site;Immunoglobulin C1-set;Immunoglobulin-like fold;Immunoglobulin-like domain;
P01868	>sp|P01868|IGHG1_MOUSE Ig gamma-1 chain C region secreted form OS=Mus musculus GN=Ighg1 PE=1 SV=1;>sp|P01869|IGH1M_MOUSE Ig gamma-1 chain C region, membrane-bound form OS=Mus musculus GN=Ighg1 PE=1 SV=2	1	3.64473e-26	_VNSAAFPAPIEK(ac)TISK_	VNSAAFPAPIEK(1)TISK	211	0.75754	159.26	extracellular		molecular_function;binding;protein binding;antigen binding;	cellular_component;extracellular region;				IPR007110;IPR013783;IPR003597;	Immunoglobulin-like domain;Immunoglobulin-like fold;Immunoglobulin C1-set;
P01942	>sp|P01942|HBA_MOUSE Hemoglobin subunit alpha OS=Mus musculus GN=Hba PE=1 SV=2	1	0.0043547	_AAWGK(ac)IGGHGAEYGAEALER_	AAWGK(1)IGGHGAEYGAEALER	17	0.6767	81.89	cytosol	biological_process;single-organism transport;single-organism process;gas transport;transport;establishment of localization;localization;oxygen transport;response to organic cyclic compound;response to organic substance;response to phenylpropanoid;response to chemical;response to stimulus;response to stilbenoid;	molecular_function;binding;cation binding;ion binding;transition metal ion binding;metal ion binding;iron ion binding;heterocyclic compound binding;organic cyclic compound binding;tetrapyrrole binding;heme binding;oxygen binding;transporter activity;substrate-specific transporter activity;oxygen transporter activity;	intracellular;cytosolic part;protein complex;cytoplasmic part;cytoplasm;macromolecular complex;cell part;cell;intracellular part;cellular_component;cytosol;hemoglobin complex;	K13822	HBA:hemoglobin subunit alpha;HBA:hemoglobin subunit alpha;	Malaria ;African trypanosomiasis ;	IPR009050;IPR000971;IPR002339;IPR002338;IPR012292;	Globin-like;Globin;Haemoglobin, pi;Haemoglobin, alpha;Globin, structural domain;
P01942	>sp|P01942|HBA_MOUSE Hemoglobin subunit alpha OS=Mus musculus GN=Hba PE=1 SV=2	1	5.82181e-36	_FLASVSTVLTSK(ac)YR_	FLASVSTVLTSK(1)YR	140	0.1943	182.02	cytosol	biological_process;single-organism transport;single-organism process;gas transport;transport;establishment of localization;localization;oxygen transport;response to organic cyclic compound;response to organic substance;response to phenylpropanoid;response to chemical;response to stimulus;response to stilbenoid;	molecular_function;binding;cation binding;ion binding;transition metal ion binding;metal ion binding;iron ion binding;heterocyclic compound binding;organic cyclic compound binding;tetrapyrrole binding;heme binding;oxygen binding;transporter activity;substrate-specific transporter activity;oxygen transporter activity;	intracellular;cytosolic part;protein complex;cytoplasmic part;cytoplasm;macromolecular complex;cell part;cell;intracellular part;cellular_component;cytosol;hemoglobin complex;	K13822	HBA:hemoglobin subunit alpha;HBA:hemoglobin subunit alpha;	Malaria ;African trypanosomiasis ;	IPR009050;IPR000971;IPR002339;IPR002338;IPR012292;	Globin-like;Globin;Haemoglobin, pi;Haemoglobin, alpha;Globin, structural domain;
P01942	>sp|P01942|HBA_MOUSE Hemoglobin subunit alpha OS=Mus musculus GN=Hba PE=1 SV=2	1	6.22895e-06	_SNIK(ac)AAWGK_	SNIK(1)AAWGK	12	-1.4683	120.06	cytosol	biological_process;single-organism transport;single-organism process;gas transport;transport;establishment of localization;localization;oxygen transport;response to organic cyclic compound;response to organic substance;response to phenylpropanoid;response to chemical;response to stimulus;response to stilbenoid;	molecular_function;binding;cation binding;ion binding;transition metal ion binding;metal ion binding;iron ion binding;heterocyclic compound binding;organic cyclic compound binding;tetrapyrrole binding;heme binding;oxygen binding;transporter activity;substrate-specific transporter activity;oxygen transporter activity;	intracellular;cytosolic part;protein complex;cytoplasmic part;cytoplasm;macromolecular complex;cell part;cell;intracellular part;cellular_component;cytosol;hemoglobin complex;	K13822	HBA:hemoglobin subunit alpha;HBA:hemoglobin subunit alpha;	Malaria ;African trypanosomiasis ;	IPR009050;IPR000971;IPR002339;IPR002338;IPR012292;	Globin-like;Globin;Haemoglobin, pi;Haemoglobin, alpha;Globin, structural domain;
P01942	>sp|P01942|HBA_MOUSE Hemoglobin subunit alpha OS=Mus musculus GN=Hba PE=1 SV=2	1	3.54117e-21	_TYFPHFDVSHGSAQVK(ac)GHGK_	TYFPHFDVSHGSAQVK(1)GHGK	57	0.33597	131.67	cytosol	biological_process;single-organism transport;single-organism process;gas transport;transport;establishment of localization;localization;oxygen transport;response to organic cyclic compound;response to organic substance;response to phenylpropanoid;response to chemical;response to stimulus;response to stilbenoid;	molecular_function;binding;cation binding;ion binding;transition metal ion binding;metal ion binding;iron ion binding;heterocyclic compound binding;organic cyclic compound binding;tetrapyrrole binding;heme binding;oxygen binding;transporter activity;substrate-specific transporter activity;oxygen transporter activity;	intracellular;cytosolic part;protein complex;cytoplasmic part;cytoplasm;macromolecular complex;cell part;cell;intracellular part;cellular_component;cytosol;hemoglobin complex;	K13822	HBA:hemoglobin subunit alpha;HBA:hemoglobin subunit alpha;	Malaria ;African trypanosomiasis ;	IPR009050;IPR000971;IPR002339;IPR002338;IPR012292;	Globin-like;Globin;Haemoglobin, pi;Haemoglobin, alpha;Globin, structural domain;
P01942	>sp|P01942|HBA_MOUSE Hemoglobin subunit alpha OS=Mus musculus GN=Hba PE=1 SV=2	1	5.68547e-16	_VADALASAAGHLDDLPGALSALSDLHAHK(ac)LR_	VADALASAAGHLDDLPGALSALSDLHAHK(1)LR	91	2.176	125.62	cytosol	biological_process;single-organism transport;single-organism process;gas transport;transport;establishment of localization;localization;oxygen transport;response to organic cyclic compound;response to organic substance;response to phenylpropanoid;response to chemical;response to stimulus;response to stilbenoid;	molecular_function;binding;cation binding;ion binding;transition metal ion binding;metal ion binding;iron ion binding;heterocyclic compound binding;organic cyclic compound binding;tetrapyrrole binding;heme binding;oxygen binding;transporter activity;substrate-specific transporter activity;oxygen transporter activity;	intracellular;cytosolic part;protein complex;cytoplasmic part;cytoplasm;macromolecular complex;cell part;cell;intracellular part;cellular_component;cytosol;hemoglobin complex;	K13822	HBA:hemoglobin subunit alpha;HBA:hemoglobin subunit alpha;	Malaria ;African trypanosomiasis ;	IPR009050;IPR000971;IPR002339;IPR002338;IPR012292;	Globin-like;Globin;Haemoglobin, pi;Haemoglobin, alpha;Globin, structural domain;
P01942	>sp|P01942|HBA_MOUSE Hemoglobin subunit alpha OS=Mus musculus GN=Hba PE=1 SV=2	1	0.00346508	_VLSGEDK(ac)SNIK_	VLSGEDK(1)SNIK	8	-0.086233	90.412	cytosol	biological_process;single-organism transport;single-organism process;gas transport;transport;establishment of localization;localization;oxygen transport;response to organic cyclic compound;response to organic substance;response to phenylpropanoid;response to chemical;response to stimulus;response to stilbenoid;	molecular_function;binding;cation binding;ion binding;transition metal ion binding;metal ion binding;iron ion binding;heterocyclic compound binding;organic cyclic compound binding;tetrapyrrole binding;heme binding;oxygen binding;transporter activity;substrate-specific transporter activity;oxygen transporter activity;	intracellular;cytosolic part;protein complex;cytoplasmic part;cytoplasm;macromolecular complex;cell part;cell;intracellular part;cellular_component;cytosol;hemoglobin complex;	K13822	HBA:hemoglobin subunit alpha;HBA:hemoglobin subunit alpha;	Malaria ;African trypanosomiasis ;	IPR009050;IPR000971;IPR002339;IPR002338;IPR012292;	Globin-like;Globin;Haemoglobin, pi;Haemoglobin, alpha;Globin, structural domain;
P02088	>sp|P02088|HBB1_MOUSE Hemoglobin subunit beta-1 OS=Mus musculus GN=Hbb-b1 PE=1 SV=2	1	6.89104e-16	_DFTPAAQAAFQK(ac)VVAGVATALAHK_	DFTPAAQAAFQK(1)VVAGVATALAHK	133	-0.97488	123.29	cytosol	biological_process;single-organism transport;single-organism process;gas transport;transport;establishment of localization;localization;oxygen transport;	molecular_function;binding;cation binding;ion binding;transition metal ion binding;metal ion binding;iron ion binding;oxygen binding;heterocyclic compound binding;organic cyclic compound binding;tetrapyrrole binding;heme binding;transporter activity;substrate-specific transporter activity;oxygen transporter activity;	intracellular;cytosolic part;protein complex;cytoplasmic part;cytoplasm;macromolecular complex;cell part;cell;intracellular part;cellular_component;cytosol;hemoglobin complex;	K13823	HBB:hemoglobin subunit beta;HBB:hemoglobin subunit beta;	Malaria ;African trypanosomiasis ;	IPR002337;IPR009050;IPR012292;IPR000971;	Haemoglobin, beta;Globin-like;Globin, structural domain;Globin;
P02089	>sp|P02088|HBB1_MOUSE Hemoglobin subunit beta-1 OS=Mus musculus GN=Hbb-b1 PE=1 SV=2;>sp|P02089|HBB2_MOUSE Hemoglobin subunit beta-2 OS=Mus musculus GN=Hbb-b2 PE=1 SV=2	1	5.39225e-20	_VVAGVATALAHK(ac)YH_	VVAGVATALAHK(1)YH	145	0.36853	166.7	cytosol	biological_process;single-organism transport;single-organism process;gas transport;transport;establishment of localization;localization;oxygen transport;	molecular_function;binding;cation binding;ion binding;transition metal ion binding;metal ion binding;iron ion binding;oxygen binding;heterocyclic compound binding;organic cyclic compound binding;tetrapyrrole binding;heme binding;transporter activity;substrate-specific transporter activity;oxygen transporter activity;	intracellular;cytosolic part;protein complex;cytoplasmic part;cytoplasm;macromolecular complex;cell part;cell;intracellular part;cellular_component;cytosol;hemoglobin complex;	K13823	HBB:hemoglobin subunit beta;HBB:hemoglobin subunit beta;	Malaria ;African trypanosomiasis ;	IPR000971;IPR009050;IPR012292;IPR002337;	Globin;Globin-like;Globin, structural domain;Haemoglobin, beta;
P02088	>sp|P02088|HBB1_MOUSE Hemoglobin subunit beta-1 OS=Mus musculus GN=Hbb-b1 PE=1 SV=2	1	1.17098e-49	_GTFASLSELHCDK(ac)LHVDPENFR_	GTFASLSELHCDK(1)LHVDPENFR	96	-3.7133	178.03	cytosol	biological_process;single-organism transport;single-organism process;gas transport;transport;establishment of localization;localization;oxygen transport;	molecular_function;binding;cation binding;ion binding;transition metal ion binding;metal ion binding;iron ion binding;oxygen binding;heterocyclic compound binding;organic cyclic compound binding;tetrapyrrole binding;heme binding;transporter activity;substrate-specific transporter activity;oxygen transporter activity;	intracellular;cytosolic part;protein complex;cytoplasmic part;cytoplasm;macromolecular complex;cell part;cell;intracellular part;cellular_component;cytosol;hemoglobin complex;	K13823	HBB:hemoglobin subunit beta;HBB:hemoglobin subunit beta;	Malaria ;African trypanosomiasis ;	IPR002337;IPR009050;IPR012292;IPR000971;	Haemoglobin, beta;Globin-like;Globin, structural domain;Globin;
P02088	>sp|P02088|HBB1_MOUSE Hemoglobin subunit beta-1 OS=Mus musculus GN=Hbb-b1 PE=1 SV=2	1	5.08104e-06	_LLGNM(ox)IVIVLGHHLGK(ac)DFTPAAQAAFQK_	LLGNMIVIVLGHHLGK(1)DFTPAAQAAFQK	121	3.053	89.272	cytosol	biological_process;single-organism transport;single-organism process;gas transport;transport;establishment of localization;localization;oxygen transport;	molecular_function;binding;cation binding;ion binding;transition metal ion binding;metal ion binding;iron ion binding;oxygen binding;heterocyclic compound binding;organic cyclic compound binding;tetrapyrrole binding;heme binding;transporter activity;substrate-specific transporter activity;oxygen transporter activity;	intracellular;cytosolic part;protein complex;cytoplasmic part;cytoplasm;macromolecular complex;cell part;cell;intracellular part;cellular_component;cytosol;hemoglobin complex;	K13823	HBB:hemoglobin subunit beta;HBB:hemoglobin subunit beta;	Malaria ;African trypanosomiasis ;	IPR002337;IPR009050;IPR012292;IPR000971;	Haemoglobin, beta;Globin-like;Globin, structural domain;Globin;
P02088	>sp|P02088|HBB1_MOUSE Hemoglobin subunit beta-1 OS=Mus musculus GN=Hbb-b1 PE=1 SV=2	1	6.71946e-14	_VHLTDAEK(ac)AAVSCLWGK_	VHLTDAEK(1)AAVSCLWGK	9	2.1073	131.56	cytosol	biological_process;single-organism transport;single-organism process;gas transport;transport;establishment of localization;localization;oxygen transport;	molecular_function;binding;cation binding;ion binding;transition metal ion binding;metal ion binding;iron ion binding;oxygen binding;heterocyclic compound binding;organic cyclic compound binding;tetrapyrrole binding;heme binding;transporter activity;substrate-specific transporter activity;oxygen transporter activity;	intracellular;cytosolic part;protein complex;cytoplasmic part;cytoplasm;macromolecular complex;cell part;cell;intracellular part;cellular_component;cytosol;hemoglobin complex;	K13823	HBB:hemoglobin subunit beta;HBB:hemoglobin subunit beta;	Malaria ;African trypanosomiasis ;	IPR002337;IPR009050;IPR012292;IPR000971;	Haemoglobin, beta;Globin-like;Globin, structural domain;Globin;
P02089	>sp|P02089|HBB2_MOUSE Hemoglobin subunit beta-2 OS=Mus musculus GN=Hbb-b2 PE=1 SV=2	1	6.89104e-16	_DFTPAAQAAFQK(ac)VVAGVATALAHK_	DFTPAAQAAFQK(1)VVAGVATALAHK	133	-0.97488	123.29	cytosol	biological_process;single-organism transport;single-organism process;gas transport;transport;establishment of localization;localization;oxygen transport;	molecular_function;binding;cation binding;ion binding;transition metal ion binding;metal ion binding;iron ion binding;oxygen binding;heterocyclic compound binding;organic cyclic compound binding;tetrapyrrole binding;heme binding;transporter activity;substrate-specific transporter activity;oxygen transporter activity;	intracellular;cytosolic part;protein complex;cytoplasmic part;cytoplasm;macromolecular complex;cell part;cell;intracellular part;cellular_component;cytosol;hemoglobin complex;	K13823	HBB:hemoglobin subunit beta;HBB:hemoglobin subunit beta;	Malaria ;African trypanosomiasis ;	IPR000971;IPR009050;IPR012292;IPR002337;	Globin;Globin-like;Globin, structural domain;Haemoglobin, beta;
P02089	>sp|P02089|HBB2_MOUSE Hemoglobin subunit beta-2 OS=Mus musculus GN=Hbb-b2 PE=1 SV=2	1	1.17098e-49	_GTFASLSELHCDK(ac)LHVDPENFR_	GTFASLSELHCDK(1)LHVDPENFR	96	-3.7133	178.03	cytosol	biological_process;single-organism transport;single-organism process;gas transport;transport;establishment of localization;localization;oxygen transport;	molecular_function;binding;cation binding;ion binding;transition metal ion binding;metal ion binding;iron ion binding;oxygen binding;heterocyclic compound binding;organic cyclic compound binding;tetrapyrrole binding;heme binding;transporter activity;substrate-specific transporter activity;oxygen transporter activity;	intracellular;cytosolic part;protein complex;cytoplasmic part;cytoplasm;macromolecular complex;cell part;cell;intracellular part;cellular_component;cytosol;hemoglobin complex;	K13823	HBB:hemoglobin subunit beta;HBB:hemoglobin subunit beta;	Malaria ;African trypanosomiasis ;	IPR000971;IPR009050;IPR012292;IPR002337;	Globin;Globin-like;Globin, structural domain;Haemoglobin, beta;
P02089	>sp|P02089|HBB2_MOUSE Hemoglobin subunit beta-2 OS=Mus musculus GN=Hbb-b2 PE=1 SV=2	1	3.91335e-60	_VITAFNEGLK(ac)NLDNLK_	VITAFNEGLK(1)NLDNLK	77	-4.8995	201.3	cytosol	biological_process;single-organism transport;single-organism process;gas transport;transport;establishment of localization;localization;oxygen transport;	molecular_function;binding;cation binding;ion binding;transition metal ion binding;metal ion binding;iron ion binding;oxygen binding;heterocyclic compound binding;organic cyclic compound binding;tetrapyrrole binding;heme binding;transporter activity;substrate-specific transporter activity;oxygen transporter activity;	intracellular;cytosolic part;protein complex;cytoplasmic part;cytoplasm;macromolecular complex;cell part;cell;intracellular part;cellular_component;cytosol;hemoglobin complex;	K13823	HBB:hemoglobin subunit beta;HBB:hemoglobin subunit beta;	Malaria ;African trypanosomiasis ;	IPR000971;IPR009050;IPR012292;IPR002337;	Globin;Globin-like;Globin, structural domain;Haemoglobin, beta;
P02089	>sp|P02089|HBB2_MOUSE Hemoglobin subunit beta-2 OS=Mus musculus GN=Hbb-b2 PE=1 SV=2	1	0.00515265	_NLDNLK(ac)GTFASLSELHCDK_	NLDNLK(1)GTFASLSELHCDK	83	2.0897	68.639	cytosol	biological_process;single-organism transport;single-organism process;gas transport;transport;establishment of localization;localization;oxygen transport;	molecular_function;binding;cation binding;ion binding;transition metal ion binding;metal ion binding;iron ion binding;oxygen binding;heterocyclic compound binding;organic cyclic compound binding;tetrapyrrole binding;heme binding;transporter activity;substrate-specific transporter activity;oxygen transporter activity;	intracellular;cytosolic part;protein complex;cytoplasmic part;cytoplasm;macromolecular complex;cell part;cell;intracellular part;cellular_component;cytosol;hemoglobin complex;	K13823	HBB:hemoglobin subunit beta;HBB:hemoglobin subunit beta;	Malaria ;African trypanosomiasis ;	IPR000971;IPR009050;IPR012292;IPR002337;	Globin;Globin-like;Globin, structural domain;Haemoglobin, beta;
P02089	>sp|P02089|HBB2_MOUSE Hemoglobin subunit beta-2 OS=Mus musculus GN=Hbb-b2 PE=1 SV=2	1	8.59961e-28	_LLGNAIVIVLGHHLGK(ac)DFTPAAQAAFQK_	LLGNAIVIVLGHHLGK(1)DFTPAAQAAFQK	121	0.75991	132.84	cytosol	biological_process;single-organism transport;single-organism process;gas transport;transport;establishment of localization;localization;oxygen transport;	molecular_function;binding;cation binding;ion binding;transition metal ion binding;metal ion binding;iron ion binding;oxygen binding;heterocyclic compound binding;organic cyclic compound binding;tetrapyrrole binding;heme binding;transporter activity;substrate-specific transporter activity;oxygen transporter activity;	intracellular;cytosolic part;protein complex;cytoplasmic part;cytoplasm;macromolecular complex;cell part;cell;intracellular part;cellular_component;cytosol;hemoglobin complex;	K13823	HBB:hemoglobin subunit beta;HBB:hemoglobin subunit beta;	Malaria ;African trypanosomiasis ;	IPR000971;IPR009050;IPR012292;IPR002337;	Globin;Globin-like;Globin, structural domain;Haemoglobin, beta;
P02089	>sp|P02089|HBB2_MOUSE Hemoglobin subunit beta-2 OS=Mus musculus GN=Hbb-b2 PE=1 SV=2	1	1.15442e-07	_VHLTDAEK(ac)SAVSCLWAK_	VHLTDAEK(1)SAVSCLWAK	9	1.7243	101.05	cytosol	biological_process;single-organism transport;single-organism process;gas transport;transport;establishment of localization;localization;oxygen transport;	molecular_function;binding;cation binding;ion binding;transition metal ion binding;metal ion binding;iron ion binding;oxygen binding;heterocyclic compound binding;organic cyclic compound binding;tetrapyrrole binding;heme binding;transporter activity;substrate-specific transporter activity;oxygen transporter activity;	intracellular;cytosolic part;protein complex;cytoplasmic part;cytoplasm;macromolecular complex;cell part;cell;intracellular part;cellular_component;cytosol;hemoglobin complex;	K13823	HBB:hemoglobin subunit beta;HBB:hemoglobin subunit beta;	Malaria ;African trypanosomiasis ;	IPR000971;IPR009050;IPR012292;IPR002337;	Globin;Globin-like;Globin, structural domain;Haemoglobin, beta;
P02468	>sp|P02468|LAMC1_MOUSE Laminin subunit gamma-1 OS=Mus musculus GN=Lamc1 PE=1 SV=2	1	1.1935e-05	_DIHNLEDIK(ac)K_	DIHNLEDIK(1)K	1591	-1.1267	103.91	extracellular	biological_process;cellular process;single-organism process;single-organism cellular process;biological adhesion;cell adhesion;locomotion;cell motility;localization of cell;cellular component movement;localization;cell migration;cellular component disassembly;extracellular matrix organization;extracellular structure organization;cellular component organization or biogenesis;cellular component org…	molecular_function;binding;protein binding;structural molecule activity;extracellular matrix structural constituent;glycolipid binding;sphingolipid binding;carbohydrate derivative binding;lipid binding;glycosphingolipid binding;	extracellular matrix;protein complex;laminin complex;macromolecular complex;proteinaceous extracellular matrix;basal lamina;extracellular region;cellular_component;extracellular matrix part;extracellular region part;basement membrane;laminin-10 complex;	K05635	LAMC1:laminin, gamma 1;LAMC1:laminin, gamma 1;LAMC1:laminin, gamma 1;LAMC1:laminin, gamma 1;LAMC1:laminin, gamma 1;LAMC1:laminin, gamma 1;LAMC1:laminin, gamma 1;LAMC1:laminin, gamma 1;	Pathways in cancer ;PI3K-Akt signaling pathway ;Focal adhesion ;Amoebiasis ;Toxoplasmosis ;ECM-receptor interaction ;Small cell lung cancer ;Prion diseases ;	IPR018031;IPR002049;IPR013032;IPR008211;IPR000034;IPR008979;IPR000742;	Laminin B, subgroup;EGF-like, laminin;EGF-like, conserved site;Laminin, N-terminal;Laminin B type IV;Galactose-binding domain-like;Epidermal growth factor-like domain;
P02469	>sp|P02469|LAMB1_MOUSE Laminin subunit beta-1 OS=Mus musculus GN=Lamb1 PE=1 SV=3	1	0.0108941	_THK(ac)FLEK_	THK(1)FLEK	1199	-0.44106	80.755	extracellular	biological_process;cellular process;single-organism process;single-organism cellular process;biological adhesion;cell adhesion;locomotion;cell motility;localization of cell;cellular component movement;localization;cell migration;developmental process;reproductive process;multicellular organismal process;female pregnancy;single-multicellular organism process;multi-organism process;multi-multicellu…	molecular_function;binding;protein binding;structural molecule activity;extracellular matrix structural constituent;glycolipid binding;sphingolipid binding;carbohydrate derivative binding;lipid binding;glycosphingolipid binding;receptor binding;protein complex binding;integrin binding;	extracellular matrix;protein complex;laminin complex;macromolecular complex;proteinaceous extracellular matrix;basal lamina;extracellular region;cellular_component;extracellular matrix part;extracellular region part;basement membrane;laminin-1 complex;laminin-10 complex;laminin-2 complex;laminin-8 complex;intracellular;cytoplasmic part;cytoplasm;cell part;cell;intracellular part;perinuclear regio…	K05636	LAMB1:laminin, beta 1;LAMB1:laminin, beta 1;LAMB1:laminin, beta 1;LAMB1:laminin, beta 1;LAMB1:laminin, beta 1;LAMB1:laminin, beta 1;LAMB1:laminin, beta 1;	Pathways in cancer ;PI3K-Akt signaling pathway ;Focal adhesion ;Amoebiasis ;Toxoplasmosis ;ECM-receptor interaction ;Small cell lung cancer ;	IPR000742;IPR002049;IPR013015;IPR008211;	Epidermal growth factor-like domain;EGF-like, laminin;Laminin IV;Laminin, N-terminal;
P04247	>sp|P04247|MYG_MOUSE Myoglobin OS=Mus musculus GN=Mb PE=1 SV=3	1	0.00180673	_NDIAAK(ac)YK_	NDIAAK(1)YK	146	0.94879	96.342	cytosol	biological_process;single-organism transport;single-organism process;gas transport;transport;establishment of localization;localization;oxygen transport;developmental process;cellular process;single-organism cellular process;cellular developmental process;fat cell differentiation;cell differentiation;brown fat cell differentiation;hemopoiesis;single-organism developmental process;biological regul…	molecular_function;binding;cation binding;ion binding;transition metal ion binding;metal ion binding;iron ion binding;oxygen binding;heterocyclic compound binding;organic cyclic compound binding;tetrapyrrole binding;heme binding;transporter activity;substrate-specific transporter activity;oxygen transporter activity;					IPR002335;IPR009050;IPR012292;IPR000971;	Myoglobin;Globin-like;Globin, structural domain;Globin;
P04247	>sp|P04247|MYG_MOUSE Myoglobin OS=Mus musculus GN=Mb PE=1 SV=3	0.987186	0.0286965	_THPETLDKFDK(ac)FK_	THPETLDK(0.013)FDK(0.987)FK	46	1.687	64.224	cytosol	biological_process;single-organism transport;single-organism process;gas transport;transport;establishment of localization;localization;oxygen transport;developmental process;cellular process;single-organism cellular process;cellular developmental process;fat cell differentiation;cell differentiation;brown fat cell differentiation;hemopoiesis;single-organism developmental process;biological regul…	molecular_function;binding;cation binding;ion binding;transition metal ion binding;metal ion binding;iron ion binding;oxygen binding;heterocyclic compound binding;organic cyclic compound binding;tetrapyrrole binding;heme binding;transporter activity;substrate-specific transporter activity;oxygen transporter activity;					IPR002335;IPR009050;IPR012292;IPR000971;	Myoglobin;Globin-like;Globin, structural domain;Globin;
P05063	>sp|P05063|ALDOC_MOUSE Fructose-bisphosphate aldolase C OS=Mus musculus GN=Aldoc PE=1 SV=4;>sp|P05064|ALDOA_MOUSE Fructose-bisphosphate aldolase A OS=Mus musculus GN=Aldoa PE=1 SV=2	1	0.0392835	_DGADFAK(ac)WR_	DGADFAK(1)WR	147	-1.7102	59.067	cytosol	monosaccharide catabolic process;organic substance catabolic process;cellular process;carbohydrate metabolic process;hexose metabolic process;catabolic process;generation of precursor metabolites and energy;biological_process;carbohydrate catabolic process;single-organism carbohydrate metabolic process;single-organism carbohydrate catabolic process;metabolic process;glucose catabolic process;gluc…	aldehyde-lyase activity;molecular_function;carbon-carbon lyase activity;catalytic activity;lyase activity;fructose-bisphosphate aldolase activity;	neuron projection;cell part;cell;neuron part;cell projection;cellular_component;axon;intracellular;cytoplasmic part;cytoplasm;organelle;membrane-bounded organelle;intracellular organelle;intracellular part;intracellular membrane-bounded organelle;mitochondrion;	K01623	ALDO:fructose-bisphosphate aldolase, class I [EC:4.1.2.13];ALDO:fructose-bisphosphate aldolase, class I [EC:4.1.2.13];ALDO:fructose-bisphosphate aldolase, class I [EC:4.1.2.13];ALDO:fructose-bisphosphate aldolase, class I [EC:4.1.2.13];ALDO:fructose-bisphosphate aldolase, class I [EC:4.1.2.13];ALDO:fructose-bisphosphate aldolase, class I [EC:4.1.2.13];ALDO:fructose-bisphosphate aldolase, class I …	Metabolic pathways ;Carbon metabolism ;HIF-1 signaling pathway ;Biosynthesis of amino acids ;Glycolysis / Gluconeogenesis ;Fructose and mannose metabolism ;Pentose phosphate pathway ;	IPR000741;IPR029768;IPR013785;	Fructose-bisphosphate aldolase, class-I;Fructose-bisphosphate aldolase class-I active site;Aldolase-type TIM barrel;
P05063	>sp|P05063|ALDOC_MOUSE Fructose-bisphosphate aldolase C OS=Mus musculus GN=Aldoc PE=1 SV=4;>sp|P05064|ALDOA_MOUSE Fructose-bisphosphate aldolase A OS=Mus musculus GN=Aldoa PE=1 SV=2	1	0.00430723	_K(ac)DGADFAK_	K(1)DGADFAK	140	-1.8296	79.201	cytosol	monosaccharide catabolic process;organic substance catabolic process;cellular process;carbohydrate metabolic process;hexose metabolic process;catabolic process;generation of precursor metabolites and energy;biological_process;carbohydrate catabolic process;single-organism carbohydrate metabolic process;single-organism carbohydrate catabolic process;metabolic process;glucose catabolic process;gluc…	aldehyde-lyase activity;molecular_function;carbon-carbon lyase activity;catalytic activity;lyase activity;fructose-bisphosphate aldolase activity;	neuron projection;cell part;cell;neuron part;cell projection;cellular_component;axon;intracellular;cytoplasmic part;cytoplasm;organelle;membrane-bounded organelle;intracellular organelle;intracellular part;intracellular membrane-bounded organelle;mitochondrion;	K01623	ALDO:fructose-bisphosphate aldolase, class I [EC:4.1.2.13];ALDO:fructose-bisphosphate aldolase, class I [EC:4.1.2.13];ALDO:fructose-bisphosphate aldolase, class I [EC:4.1.2.13];ALDO:fructose-bisphosphate aldolase, class I [EC:4.1.2.13];ALDO:fructose-bisphosphate aldolase, class I [EC:4.1.2.13];ALDO:fructose-bisphosphate aldolase, class I [EC:4.1.2.13];ALDO:fructose-bisphosphate aldolase, class I …	Metabolic pathways ;Carbon metabolism ;HIF-1 signaling pathway ;Biosynthesis of amino acids ;Glycolysis / Gluconeogenesis ;Fructose and mannose metabolism ;Pentose phosphate pathway ;	IPR000741;IPR029768;IPR013785;	Fructose-bisphosphate aldolase, class-I;Fructose-bisphosphate aldolase class-I active site;Aldolase-type TIM barrel;
P05202	>sp|P05202|AATM_MOUSE Aspartate aminotransferase, mitochondrial OS=Mus musculus GN=Got2 PE=1 SV=1	1	1.59103e-05	_KAEAQIAAK(ac)NLDK_	KAEAQIAAK(1)NLDK	90	-0.71383	118.21	mitochondria	nitrogen compound metabolic process;biological_process;organonitrogen compound metabolic process;single-organism metabolic process;cellular process;metabolic process;small molecule metabolic process;organic acid metabolic process;oxoacid metabolic process;organic substance metabolic process;carboxylic acid metabolic process;cellular metabolic process;primary metabolic process;cellular amino acid …	molecular_function;transferase activity, transferring nitrogenous groups;catalytic activity;transferase activity;transaminase activity;cofactor binding;anion binding;binding;ion binding;pyridoxal phosphate binding;kynurenine aminotransferase activity;kynurenine-oxoglutarate transaminase activity;L-aspartate:2-oxoglutarate aminotransferase activity;L-phenylalanine aminotransferase activity;L-pheny…	organelle envelope;mitochondrial membrane;cell;mitochondrial envelope;cellular_component;intracellular membrane-bounded organelle;envelope;mitochondrion;intracellular;cytoplasmic part;cytoplasm;membrane;organelle;organelle inner membrane;organelle membrane;mitochondrial part;membrane-bounded organelle;intracellular organelle part;cell part;intracellular organelle;intracellular part;organelle part…	K14455	GOT2:aspartate aminotransferase, mitochondrial [EC:2.6.1.1];GOT2:aspartate aminotransferase, mitochondrial [EC:2.6.1.1];GOT2:aspartate aminotransferase, mitochondrial [EC:2.6.1.1];GOT2:aspartate aminotransferase, mitochondrial [EC:2.6.1.1];GOT2:aspartate aminotransferase, mitochondrial [EC:2.6.1.1];GOT2:aspartate aminotransferase, mitochondrial [EC:2.6.1.1];GOT2:aspartate aminotransferase, mitoch…	Metabolic pathways ;Carbon metabolism ;Biosynthesis of amino acids ;Arginine and proline metabolism ;Fat digestion and absorption ;Cysteine and methionine metabolism ;Tyrosine metabolism ;Alanine, aspartate and glutamate metabolism ;Phenylalanine metabolism ;2-Oxocarboxylic acid metabolism ;Phenylalanine, tyrosine and tryptophan biosynthesis ;	IPR000796;IPR015424;IPR015421;IPR004839;IPR004838;	Aspartate/other aminotransferase;Pyridoxal phosphate-dependent transferase;Pyridoxal phosphate-dependent transferase, major region, subdomain 1;Aminotransferase, class I/classII;Aminotransferases, class-I, pyridoxal-phosphate-binding site;
P05480	>sp|P05480|SRC_MOUSE Neuronal proto-oncogene tyrosine-protein kinase Src OS=Mus musculus GN=Src PE=1 SV=4	1	0.0379012	_GLNVK(ac)HYK_	GLNVK(1)HYK	208	2.2208	54.776	cytosol	cellular process;cellular macromolecule metabolic process;phosphate-containing compound metabolic process;phosphorus metabolic process;phosphorylation;biological_process;metabolic process;macromolecule modification;organic substance metabolic process;cellular protein metabolic process;protein modification process;protein metabolic process;cellular metabolic process;cellular protein modification p…	molecular_function;binding;protein binding;purine ribonucleotide binding;anion binding;ribonucleotide binding;small molecule binding;ion binding;ribonucleoside binding;purine ribonucleoside triphosphate binding;carbohydrate derivative binding;adenyl ribonucleotide binding;nucleoside phosphate binding;nucleotide binding;nucleoside binding;adenyl nucleotide binding;heterocyclic compound binding;pur…	plasma membrane part;plasma membrane;membrane;cell part;cell;membrane raft;cellular_component;membrane part;cell periphery;caveola;intracellular;intracellular non-membrane-bounded organelle;organelle;non-membrane-bounded organelle;intracellular organelle;intracellular part;cytoskeleton;cytoplasmic part;cytoplasm;cytosol;membrane-bounded organelle;intracellular membrane-bounded organelle;endosome;…	K05704	SRC:tyrosine-protein kinase Src [EC:2.7.10.2];SRC:tyrosine-protein kinase Src [EC:2.7.10.2];SRC:tyrosine-protein kinase Src [EC:2.7.10.2];SRC:tyrosine-protein kinase Src [EC:2.7.10.2];SRC:tyrosine-protein kinase Src [EC:2.7.10.2];SRC:tyrosine-protein kinase Src [EC:2.7.10.2];SRC:tyrosine-protein kinase Src [EC:2.7.10.2];SRC:tyrosine-protein kinase Src [EC:2.7.10.2];SRC:tyrosine-protein kinase Src…	Endocytosis ;Viral carcinogenesis ;Regulation of actin cytoskeleton ;Rap1 signaling pathway ;Focal adhesion ;Proteoglycans in cancer ;Chemokine signaling pathway ;Tuberculosis ;Oxytocin signaling pathway ;Hepatitis B ;Tight junction ;Platelet activation ;Inflammatory mediator regulation of TRP channels ;Thyroid hormone signaling pathway ;Estrogen signaling pathway ;GABAergic synapse ;GnRH signali…	IPR008266;IPR001452;IPR001245;IPR000719;IPR000980;IPR011009;IPR020635;IPR017441;	Tyrosine-protein kinase, active site;SH3 domain;Serine-threonine/tyrosine-protein kinase catalytic domain;Protein kinase domain;SH2 domain;Protein kinase-like domain;Tyrosine-protein kinase, catalytic domain;Protein kinase, ATP binding site;
P06745	>sp|P06745|G6PI_MOUSE Glucose-6-phosphate isomerase OS=Mus musculus GN=Gpi PE=1 SV=4	1	0.0292891	_SGDWK(ac)GYTGK_	SGDWK(1)GYTGK	142	0.92252	62.088	cytosol	carbohydrate biosynthetic process;biological_process;organic substance biosynthetic process;monosaccharide biosynthetic process;single-organism carbohydrate metabolic process;biosynthetic process;carbohydrate metabolic process;metabolic process;glucose metabolic process;hexose metabolic process;hexose biosynthetic process;organic substance metabolic process;monosaccharide metabolic process;primar…	molecular_function;intramolecular oxidoreductase activity;intramolecular oxidoreductase activity, interconverting aldoses = and ketoses;catalytic activity;isomerase activity;glucose-6-phosphate isomerase activity;	cell projection membrane;plasma membrane;cell;cell projection part;cellular_component;cell projection;cell periphery;cilium part;intracellular membrane-bounded organelle;intracellular;cilium;plasma membrane part;membrane;organelle;organelle membrane;intracellular organelle part;cell part;membrane-bounded organelle;intracellular organelle;intracellular part;membrane part;organelle part;cilium memb…	K01810	GPI:glucose-6-phosphate isomerase [EC:5.3.1.9];GPI:glucose-6-phosphate isomerase [EC:5.3.1.9];GPI:glucose-6-phosphate isomerase [EC:5.3.1.9];GPI:glucose-6-phosphate isomerase [EC:5.3.1.9];GPI:glucose-6-phosphate isomerase [EC:5.3.1.9];GPI:glucose-6-phosphate isomerase [EC:5.3.1.9];	Metabolic pathways ;Carbon metabolism ;Glycolysis / Gluconeogenesis ;Starch and sucrose metabolism ;Amino sugar and nucleotide sugar metabolism ;Pentose phosphate pathway ;	IPR001672;IPR018189;IPR023096;	Phosphoglucose isomerase (PGI);Phosphoglucose isomerase, conserved site;Phosphoglucose isomerase, C-terminal;
P06800	>sp|P06800|PTPRC_MOUSE Receptor-type tyrosine-protein phosphatase C OS=Mus musculus GN=Ptprc PE=1 SV=3	1	0.0379951	_TK(ac)NLDFR_	TK(1)NLDFR	300	0.29905	65.246	cytosol	cellular process;cellular macromolecule metabolic process;phosphate-containing compound metabolic process;phosphorus metabolic process;biological_process;dephosphorylation;metabolic process;macromolecule modification;organic substance metabolic process;cellular protein metabolic process;protein modification process;protein metabolic process;cellular metabolic process;cellular protein modification…	molecular_function;phosphoric ester hydrolase activity;phosphatase activity;hydrolase activity;hydrolase activity, acting on ester bonds;phosphoprotein phosphatase activity;catalytic activity;protein tyrosine phosphatase activity;binding;protein binding;glycoprotein binding;anion binding;sulfur compound binding;ion binding;proteoglycan binding;carbohydrate derivative binding;heparan sulfate prote…	plasma membrane part;membrane;plasma membrane;cell surface;cell part;cell;membrane part;cellular_component;cell periphery;external side of plasma membrane;anchoring junction;cell-substrate junction;cell junction;adherens junction;cell-substrate adherens junction;focal adhesion;intrinsic to plasma membrane;intrinsic to membrane;integral to membrane;integral to plasma membrane;membrane raft;	K06478	PTPRC:receptor-type tyrosine-protein phosphatase C [EC:3.1.3.48];PTPRC:receptor-type tyrosine-protein phosphatase C [EC:3.1.3.48];PTPRC:receptor-type tyrosine-protein phosphatase C [EC:3.1.3.48];PTPRC:receptor-type tyrosine-protein phosphatase C [EC:3.1.3.48];	Cell adhesion molecules (CAMs) ;T cell receptor signaling pathway ;Fc gamma R-mediated phagocytosis ;Primary immunodeficiency ;	IPR024739;IPR000387;IPR000242;IPR016130;IPR016335;IPR003595;IPR013783;IPR029021;IPR003961;	Protein tyrosine phosphatase, receptor type, N-terminal;Protein-tyrosine/Dual specificity phosphatase;Protein-tyrosine phosphatase, receptor/non-receptor type;Protein-tyrosine phosphatase, active site;Leukocyte common antigen;Protein-tyrosine phosphatase, catalytic;Immunoglobulin-like fold;Protein-tyrosine phosphatase-like;Fibronectin type III;
P06909	>sp|P06909|CFAH_MOUSE Complement factor H OS=Mus musculus GN=Cfh PE=1 SV=2	1	0.00853162	_FLLK(ac)GPNK_	FLLK(1)GPNK	665	-1.3482	79.474	nuclear	regulation of immune system process;positive regulation of immune system process;positive regulation of biological process;complement activation;immune response;humoral immune response;regulation of biological process;macromolecule metabolic process;primary metabolic process;single-organism process;response to stress;biological regulation;defense response;regulation of response to stimulus;positi…	eukaryotic cell surface binding;molecular_function;anion binding;binding;sulfur compound binding;ion binding;carbohydrate derivative binding;glycosaminoglycan binding;heparin binding;	cellular_component;extracellular region;	K04004	HF1:complement factor H;HF1:complement factor H;	Complement and coagulation cascades ;Staphylococcus aureus infection ;	IPR000436;	Sushi/SCR/CCP domain;
P06909	>sp|P06909|CFAH_MOUSE Complement factor H OS=Mus musculus GN=Cfh PE=1 SV=2	1	0.0399986	_NK(ac)YLHGDR_	NK(1)YLHGDR	1071	-1.3777	57.708	nuclear	regulation of immune system process;positive regulation of immune system process;positive regulation of biological process;complement activation;immune response;humoral immune response;regulation of biological process;macromolecule metabolic process;primary metabolic process;single-organism process;response to stress;biological regulation;defense response;regulation of response to stimulus;positi…	eukaryotic cell surface binding;molecular_function;anion binding;binding;sulfur compound binding;ion binding;carbohydrate derivative binding;glycosaminoglycan binding;heparin binding;	cellular_component;extracellular region;	K04004	HF1:complement factor H;HF1:complement factor H;	Complement and coagulation cascades ;Staphylococcus aureus infection ;	IPR000436;	Sushi/SCR/CCP domain;
P07310	>sp|P07310|KCRM_MOUSE Creatine kinase M-type OS=Mus musculus GN=Ckm PE=1 SV=1	1	0.00521617	_PFGNTHNK(ac)FK_	PFGNTHNK(1)FK	9	0.95786	79.201	cytosol	nitrogen compound metabolic process;organic substance biosynthetic process;phosphocreatine metabolic process;small molecule biosynthetic process;phosphate-containing compound metabolic process;oxoacid metabolic process;small molecule metabolic process;phosphorus metabolic process;organic acid biosynthetic process;phosphagen metabolic process;organophosphate biosynthetic process;single-organism me…	molecular_function;catalytic activity;transferase activity;transferase activity, transferring phosphorus-containing groups;kinase activity;purine ribonucleotide binding;anion binding;ribonucleotide binding;small molecule binding;ion binding;ribonucleoside binding;purine ribonucleoside triphosphate binding;carbohydrate derivative binding;adenyl ribonucleotide binding;nucleoside phosphate binding;n…	intracellular;cell part;cell;intracellular part;cellular_component;cytoplasm;	K00933	E2.7.3.2:creatine kinase [EC:2.7.3.2];E2.7.3.2:creatine kinase [EC:2.7.3.2];	Metabolic pathways ;Arginine and proline metabolism ;	IPR014746;IPR022415;IPR022414;IPR022413;	Glutamine synthetase/guanido kinase, catalytic domain;ATP:guanido phosphotransferase active site;ATP:guanido phosphotransferase, catalytic domain;ATP:guanido phosphotransferase, N-terminal;
P07356	>sp|P07356|ANXA2_MOUSE Annexin A2 OS=Mus musculus GN=Anxa2 PE=1 SV=2	1	0.00840073	_LYDSMK(ac)GK_	LYDSMK(1)GK	279	1.0779	79.148	cytosol	single-organism developmental process;blood vessel development;single-organism process;blood vessel morphogenesis;multicellular organismal development;anatomical structure morphogenesis;anatomical structure development;system development;biological_process;developmental process;multicellular organismal process;anatomical structure formation involved in morphogenesis;single-multicellular organism …	molecular_function;binding;cation binding;ion binding;metal ion binding;calcium ion binding;phospholipid binding;anion binding;lipid binding;calcium-dependent phospholipid binding;enzyme inhibitor activity;enzyme regulator activity;lipase inhibitor activity;phospholipase inhibitor activity;protein binding;cytoskeletal protein binding;phosphatidylinositol phosphate binding;phosphatidylinositol bin…	extracellular matrix;proteinaceous extracellular matrix;extracellular region;cellular_component;extracellular matrix part;extracellular region part;basement membrane;intracellular;cytoplasmic part;cytoplasm;organelle;membrane-bounded organelle;cell part;cell;intracellular organelle;intracellular part;intracellular membrane-bounded organelle;endosome;early endosome;plasma membrane part;membrane;pl…				IPR018502;IPR018252;IPR001464;IPR002389;	Annexin repeat;Annexin repeat, conserved site;Annexin;Annexin, type II;
P07356	>sp|P07356|ANXA2_MOUSE Annexin A2 OS=Mus musculus GN=Anxa2 PE=1 SV=2	1	3.61998e-08	_SVCHLQK(ac)VFER_	SVCHLQK(1)VFER	227	0.60004	128.54	cytosol	single-organism developmental process;blood vessel development;single-organism process;blood vessel morphogenesis;multicellular organismal development;anatomical structure morphogenesis;anatomical structure development;system development;biological_process;developmental process;multicellular organismal process;anatomical structure formation involved in morphogenesis;single-multicellular organism …	molecular_function;binding;cation binding;ion binding;metal ion binding;calcium ion binding;phospholipid binding;anion binding;lipid binding;calcium-dependent phospholipid binding;enzyme inhibitor activity;enzyme regulator activity;lipase inhibitor activity;phospholipase inhibitor activity;protein binding;cytoskeletal protein binding;phosphatidylinositol phosphate binding;phosphatidylinositol bin…	extracellular matrix;proteinaceous extracellular matrix;extracellular region;cellular_component;extracellular matrix part;extracellular region part;basement membrane;intracellular;cytoplasmic part;cytoplasm;organelle;membrane-bounded organelle;cell part;cell;intracellular organelle;intracellular part;intracellular membrane-bounded organelle;endosome;early endosome;plasma membrane part;membrane;pl…				IPR018502;IPR018252;IPR001464;IPR002389;	Annexin repeat;Annexin repeat, conserved site;Annexin;Annexin, type II;
P07356	>sp|P07356|ANXA2_MOUSE Annexin A2 OS=Mus musculus GN=Anxa2 PE=1 SV=2	1	0.00713168	_VYK(ac)EMYK_	VYK(1)EMYK	148	-0.11048	87.476	cytosol	single-organism developmental process;blood vessel development;single-organism process;blood vessel morphogenesis;multicellular organismal development;anatomical structure morphogenesis;anatomical structure development;system development;biological_process;developmental process;multicellular organismal process;anatomical structure formation involved in morphogenesis;single-multicellular organism …	molecular_function;binding;cation binding;ion binding;metal ion binding;calcium ion binding;phospholipid binding;anion binding;lipid binding;calcium-dependent phospholipid binding;enzyme inhibitor activity;enzyme regulator activity;lipase inhibitor activity;phospholipase inhibitor activity;protein binding;cytoskeletal protein binding;phosphatidylinositol phosphate binding;phosphatidylinositol bin…	extracellular matrix;proteinaceous extracellular matrix;extracellular region;cellular_component;extracellular matrix part;extracellular region part;basement membrane;intracellular;cytoplasmic part;cytoplasm;organelle;membrane-bounded organelle;cell part;cell;intracellular organelle;intracellular part;intracellular membrane-bounded organelle;endosome;early endosome;plasma membrane part;membrane;pl…				IPR018502;IPR018252;IPR001464;IPR002389;	Annexin repeat;Annexin repeat, conserved site;Annexin;Annexin, type II;
P07724	>sp|P07724|ALBU_MOUSE Serum albumin OS=Mus musculus GN=Alb PE=1 SV=3	1	1.19671e-05	_AELAK(ac)YMCENQATISSK_	AELAK(1)YMCENQATISSK	286	2.3526	93.381	extracellular	biological_process;establishment of localization;localization;transport;cellular response to stimulus;cellular process;single-organism process;single-organism cellular process;response to extracellular stimulus;response to stress;cellular response to stress;cellular response to external stimulus;response to external stimulus;cell communication;response to starvation;cellular response to extracell…	cell surface binding;molecular_function;binding;heterocyclic compound binding;organic cyclic compound binding;nucleic acid binding;DNA binding;drug binding;carboxylic acid binding;anion binding;organic acid binding;ion binding;small molecule binding;monocarboxylic acid binding;lipid binding;fatty acid binding;oxygen binding;cofactor binding;pyridoxal phosphate binding;toxic substance binding;cati…	extracellular region;cellular_component;extracellular region part;extracellular space;extracellular matrix;proteinaceous extracellular matrix;extracellular matrix part;basement membrane;intracellular;cell part;cell;intracellular part;cytoplasm;macromolecular complex;protein complex;				IPR000264;IPR021177;IPR014760;IPR020857;IPR020858;	ALB/AFP/VDB;Serum albumin/Alpha-fetoprotein;Serum albumin, N-terminal;Serum albumin, conserved site;Serum albumin-like;
P07724	>sp|P07724|ALBU_MOUSE Serum albumin OS=Mus musculus GN=Alb PE=1 SV=3;>P02768-1 SWISS-PROT:P02768-1 Tax_Id=9606 Gene_Symbol=ALB Isoform 1 of Serum albumin precursor	1	0.00106687	_AFK(ac)AWAVAR_	AFK(1)AWAVAR	236	0.59732	102.62	extracellular	biological_process;establishment of localization;localization;transport;cellular response to stimulus;cellular process;single-organism process;single-organism cellular process;response to extracellular stimulus;response to stress;cellular response to stress;cellular response to external stimulus;response to external stimulus;cell communication;response to starvation;cellular response to extracell…	cell surface binding;molecular_function;binding;heterocyclic compound binding;organic cyclic compound binding;nucleic acid binding;DNA binding;drug binding;carboxylic acid binding;anion binding;organic acid binding;ion binding;small molecule binding;monocarboxylic acid binding;lipid binding;fatty acid binding;oxygen binding;cofactor binding;pyridoxal phosphate binding;toxic substance binding;cati…	extracellular region;cellular_component;extracellular region part;extracellular space;extracellular matrix;proteinaceous extracellular matrix;extracellular matrix part;basement membrane;intracellular;cell part;cell;intracellular part;cytoplasm;macromolecular complex;protein complex;				IPR000264;IPR021177;IPR014760;IPR020857;IPR020858;	ALB/AFP/VDB;Serum albumin/Alpha-fetoprotein;Serum albumin, N-terminal;Serum albumin, conserved site;Serum albumin-like;
P07724	>sp|P07724|ALBU_MOUSE Serum albumin OS=Mus musculus GN=Alb PE=1 SV=3	1	0.000218523	_CSSMQK(ac)FGER_	CSSMQK(1)FGER	229	0.41741	111.94	extracellular	biological_process;establishment of localization;localization;transport;cellular response to stimulus;cellular process;single-organism process;single-organism cellular process;response to extracellular stimulus;response to stress;cellular response to stress;cellular response to external stimulus;response to external stimulus;cell communication;response to starvation;cellular response to extracell…	cell surface binding;molecular_function;binding;heterocyclic compound binding;organic cyclic compound binding;nucleic acid binding;DNA binding;drug binding;carboxylic acid binding;anion binding;organic acid binding;ion binding;small molecule binding;monocarboxylic acid binding;lipid binding;fatty acid binding;oxygen binding;cofactor binding;pyridoxal phosphate binding;toxic substance binding;cati…	extracellular region;cellular_component;extracellular region part;extracellular space;extracellular matrix;proteinaceous extracellular matrix;extracellular matrix part;basement membrane;intracellular;cell part;cell;intracellular part;cytoplasm;macromolecular complex;protein complex;				IPR000264;IPR021177;IPR014760;IPR020857;IPR020858;	ALB/AFP/VDB;Serum albumin/Alpha-fetoprotein;Serum albumin, N-terminal;Serum albumin, conserved site;Serum albumin-like;
P07724	>sp|P07724|ALBU_MOUSE Serum albumin OS=Mus musculus GN=Alb PE=1 SV=3	0.978986	0.000381361	_QTALAELVK(ac)HKPK_	QTALAELVK(0.979)HK(0.021)PK	558	0.72043	102.52	extracellular	biological_process;establishment of localization;localization;transport;cellular response to stimulus;cellular process;single-organism process;single-organism cellular process;response to extracellular stimulus;response to stress;cellular response to stress;cellular response to external stimulus;response to external stimulus;cell communication;response to starvation;cellular response to extracell…	cell surface binding;molecular_function;binding;heterocyclic compound binding;organic cyclic compound binding;nucleic acid binding;DNA binding;drug binding;carboxylic acid binding;anion binding;organic acid binding;ion binding;small molecule binding;monocarboxylic acid binding;lipid binding;fatty acid binding;oxygen binding;cofactor binding;pyridoxal phosphate binding;toxic substance binding;cati…	extracellular region;cellular_component;extracellular region part;extracellular space;extracellular matrix;proteinaceous extracellular matrix;extracellular matrix part;basement membrane;intracellular;cell part;cell;intracellular part;cytoplasm;macromolecular complex;protein complex;				IPR000264;IPR021177;IPR014760;IPR020857;IPR020858;	ALB/AFP/VDB;Serum albumin/Alpha-fetoprotein;Serum albumin, N-terminal;Serum albumin, conserved site;Serum albumin-like;
P07724	>sp|P07724|ALBU_MOUSE Serum albumin OS=Mus musculus GN=Alb PE=1 SV=3	1	1.69553e-08	_K(ac)YEATLEK_	K(1)YEATLEK	376	-0.60986	123.79	extracellular	biological_process;establishment of localization;localization;transport;cellular response to stimulus;cellular process;single-organism process;single-organism cellular process;response to extracellular stimulus;response to stress;cellular response to stress;cellular response to external stimulus;response to external stimulus;cell communication;response to starvation;cellular response to extracell…	cell surface binding;molecular_function;binding;heterocyclic compound binding;organic cyclic compound binding;nucleic acid binding;DNA binding;drug binding;carboxylic acid binding;anion binding;organic acid binding;ion binding;small molecule binding;monocarboxylic acid binding;lipid binding;fatty acid binding;oxygen binding;cofactor binding;pyridoxal phosphate binding;toxic substance binding;cati…	extracellular region;cellular_component;extracellular region part;extracellular space;extracellular matrix;proteinaceous extracellular matrix;extracellular matrix part;basement membrane;intracellular;cell part;cell;intracellular part;cytoplasm;macromolecular complex;protein complex;				IPR000264;IPR021177;IPR014760;IPR020857;IPR020858;	ALB/AFP/VDB;Serum albumin/Alpha-fetoprotein;Serum albumin, N-terminal;Serum albumin, conserved site;Serum albumin-like;
P07724	>sp|P07724|ALBU_MOUSE Serum albumin OS=Mus musculus GN=Alb PE=1 SV=3	1	3.01436e-13	_LATDLTK(ac)VNK_	LATDLTK(1)VNK	264	-0.10301	143.97	extracellular	biological_process;establishment of localization;localization;transport;cellular response to stimulus;cellular process;single-organism process;single-organism cellular process;response to extracellular stimulus;response to stress;cellular response to stress;cellular response to external stimulus;response to external stimulus;cell communication;response to starvation;cellular response to extracell…	cell surface binding;molecular_function;binding;heterocyclic compound binding;organic cyclic compound binding;nucleic acid binding;DNA binding;drug binding;carboxylic acid binding;anion binding;organic acid binding;ion binding;small molecule binding;monocarboxylic acid binding;lipid binding;fatty acid binding;oxygen binding;cofactor binding;pyridoxal phosphate binding;toxic substance binding;cati…	extracellular region;cellular_component;extracellular region part;extracellular space;extracellular matrix;proteinaceous extracellular matrix;extracellular matrix part;basement membrane;intracellular;cell part;cell;intracellular part;cytoplasm;macromolecular complex;protein complex;				IPR000264;IPR021177;IPR014760;IPR020857;IPR020858;	ALB/AFP/VDB;Serum albumin/Alpha-fetoprotein;Serum albumin, N-terminal;Serum albumin, conserved site;Serum albumin-like;
P07724	>sp|P07724|ALBU_MOUSE Serum albumin OS=Mus musculus GN=Alb PE=1 SV=3	1	3.06454e-05	_LQTCCDK(ac)PLLK_	LQTCCDK(1)PLLK	305	1.1456	109	extracellular	biological_process;establishment of localization;localization;transport;cellular response to stimulus;cellular process;single-organism process;single-organism cellular process;response to extracellular stimulus;response to stress;cellular response to stress;cellular response to external stimulus;response to external stimulus;cell communication;response to starvation;cellular response to extracell…	cell surface binding;molecular_function;binding;heterocyclic compound binding;organic cyclic compound binding;nucleic acid binding;DNA binding;drug binding;carboxylic acid binding;anion binding;organic acid binding;ion binding;small molecule binding;monocarboxylic acid binding;lipid binding;fatty acid binding;oxygen binding;cofactor binding;pyridoxal phosphate binding;toxic substance binding;cati…	extracellular region;cellular_component;extracellular region part;extracellular space;extracellular matrix;proteinaceous extracellular matrix;extracellular matrix part;basement membrane;intracellular;cell part;cell;intracellular part;cytoplasm;macromolecular complex;protein complex;				IPR000264;IPR021177;IPR014760;IPR020857;IPR020858;	ALB/AFP/VDB;Serum albumin/Alpha-fetoprotein;Serum albumin, N-terminal;Serum albumin, conserved site;Serum albumin-like;
P07724	>sp|P07724|ALBU_MOUSE Serum albumin OS=Mus musculus GN=Alb PE=1 SV=3	1	7.35516e-16	_RPCFSALTVDETYVPK(ac)EFK_	RPCFSALTVDETYVPK(1)EFK	524	-0.93045	132.79	extracellular	biological_process;establishment of localization;localization;transport;cellular response to stimulus;cellular process;single-organism process;single-organism cellular process;response to extracellular stimulus;response to stress;cellular response to stress;cellular response to external stimulus;response to external stimulus;cell communication;response to starvation;cellular response to extracell…	cell surface binding;molecular_function;binding;heterocyclic compound binding;organic cyclic compound binding;nucleic acid binding;DNA binding;drug binding;carboxylic acid binding;anion binding;organic acid binding;ion binding;small molecule binding;monocarboxylic acid binding;lipid binding;fatty acid binding;oxygen binding;cofactor binding;pyridoxal phosphate binding;toxic substance binding;cati…	extracellular region;cellular_component;extracellular region part;extracellular space;extracellular matrix;proteinaceous extracellular matrix;extracellular matrix part;basement membrane;intracellular;cell part;cell;intracellular part;cytoplasm;macromolecular complex;protein complex;				IPR000264;IPR021177;IPR014760;IPR020857;IPR020858;	ALB/AFP/VDB;Serum albumin/Alpha-fetoprotein;Serum albumin, N-terminal;Serum albumin, conserved site;Serum albumin-like;
Q00896	>sp|Q00896|A1AT3_MOUSE Alpha-1-antitrypsin 1-3 OS=Mus musculus GN=Serpina1c PE=1 SV=2;>sp|P07758|A1AT1_MOUSE Alpha-1-antitrypsin 1-1 OS=Mus musculus GN=Serpina1a PE=1 SV=4;>sp|Q00898|A1AT5_MOUSE Alpha-1-antitrypsin 1-5 OS=Mus musculus GN=Serpina1e PE=1 SV=	1	8.82856e-06	_ELISK(ac)FLLNR_	ELISK(1)FLLNR	292	-3.4813	120.86	plasma membrane	regulation of protein metabolic process;regulation of metabolic process;biological regulation;regulation of macromolecule metabolic process;regulation of primary metabolic process;biological_process;metabolic process;regulation of biological process;proteolysis;organic substance metabolic process;protein metabolic process;macromolecule metabolic process;primary metabolic process;regulation of pro…	enzyme inhibitor activity;molecular_function;endopeptidase regulator activity;endopeptidase inhibitor activity;peptidase regulator activity;enzyme regulator activity;peptidase inhibitor activity;serine-type endopeptidase inhibitor activity;	cellular_component;extracellular region;	K03984	SERPINA1:alpha-1-antitrypsin;	Complement and coagulation cascades ;	IPR023796;IPR023795;	Serpin domain;Serpin, conserved site;
P07901	>sp|P07901|HS90A_MOUSE Heat shock protein HSP 90-alpha OS=Mus musculus GN=Hsp90aa1 PE=1 SV=4;>sp|P11499|HS90B_MOUSE Heat shock protein HSP 90-beta OS=Mus musculus GN=Hsp90ab1 PE=1 SV=3	1	1.43969e-05	_EK(ac)YIDQEELNK_	EK(1)YIDQEELNK	284	-0.64624	115.12	cytosol	biological_process;cellular process;cellular macromolecule metabolic process;metabolic process;organic substance metabolic process;cellular protein metabolic process;protein metabolic process;macromolecule metabolic process;cellular metabolic process;primary metabolic process;protein folding;response to stimulus;response to stress;protein complex assembly;cellular component assembly;protein compl…	purine ribonucleotide binding;anion binding;ribonucleotide binding;small molecule binding;ion binding;ribonucleoside binding;purine ribonucleoside triphosphate binding;carbohydrate derivative binding;adenyl ribonucleotide binding;nucleoside phosphate binding;molecular_function;nucleotide binding;nucleoside binding;adenyl nucleotide binding;heterocyclic compound binding;binding;purine nucleoside b…	intracellular;cytoplasmic part;cytoplasm;cell part;cell;intracellular part;cellular_component;cytosol;pigment granule;membrane-bounded vesicle;cytoplasmic vesicle;vesicle;intracellular membrane-bounded organelle;organelle;membrane-bounded organelle;cytoplasmic membrane-bounded vesicle;intracellular organelle;melanosome;	K04079	htpG:molecular chaperone HtpG;htpG:molecular chaperone HtpG;htpG:molecular chaperone HtpG;htpG:molecular chaperone HtpG;htpG:molecular chaperone HtpG;htpG:molecular chaperone HtpG;htpG:molecular chaperone HtpG;htpG:molecular chaperone HtpG;	Pathways in cancer ;PI3K-Akt signaling pathway ;Protein processing in endoplasmic reticulum ;Estrogen signaling pathway ;Progesterone-mediated oocyte maturation ;Prostate cancer ;Antigen processing and presentation ;NOD-like receptor signaling pathway ;	IPR001404;IPR020575;IPR020568;IPR003594;IPR019805;	Heat shock protein Hsp90 family;Heat shock protein Hsp90, N-terminal;Ribosomal protein S5 domain 2-type fold;Histidine kinase-like ATPase, C-terminal domain;Heat shock protein Hsp90, conserved site;
P07901	>sp|P07901|HS90A_MOUSE Heat shock protein HSP 90-alpha OS=Mus musculus GN=Hsp90aa1 PE=1 SV=4	1	0.000131227	_ENQK(ac)HIYFITGETK_	ENQK(1)HIYFITGETK	490	0.77555	90.561	cytosol	biological_process;cellular process;cellular macromolecule metabolic process;metabolic process;organic substance metabolic process;cellular protein metabolic process;protein metabolic process;macromolecule metabolic process;cellular metabolic process;primary metabolic process;protein folding;response to stimulus;response to stress;protein complex assembly;cellular component assembly;protein compl…	purine ribonucleotide binding;anion binding;ribonucleotide binding;small molecule binding;ion binding;ribonucleoside binding;purine ribonucleoside triphosphate binding;carbohydrate derivative binding;adenyl ribonucleotide binding;nucleoside phosphate binding;molecular_function;nucleotide binding;nucleoside binding;adenyl nucleotide binding;heterocyclic compound binding;binding;purine nucleoside b…	intracellular;cytoplasmic part;cytoplasm;cell part;cell;intracellular part;cellular_component;cytosol;pigment granule;membrane-bounded vesicle;cytoplasmic vesicle;vesicle;intracellular membrane-bounded organelle;organelle;membrane-bounded organelle;cytoplasmic membrane-bounded vesicle;intracellular organelle;melanosome;	K04079	htpG:molecular chaperone HtpG;htpG:molecular chaperone HtpG;htpG:molecular chaperone HtpG;htpG:molecular chaperone HtpG;htpG:molecular chaperone HtpG;htpG:molecular chaperone HtpG;htpG:molecular chaperone HtpG;htpG:molecular chaperone HtpG;	Pathways in cancer ;PI3K-Akt signaling pathway ;Protein processing in endoplasmic reticulum ;Estrogen signaling pathway ;Progesterone-mediated oocyte maturation ;Prostate cancer ;Antigen processing and presentation ;NOD-like receptor signaling pathway ;	IPR001404;IPR020575;IPR020568;IPR003594;IPR019805;	Heat shock protein Hsp90 family;Heat shock protein Hsp90, N-terminal;Ribosomal protein S5 domain 2-type fold;Histidine kinase-like ATPase, C-terminal domain;Heat shock protein Hsp90, conserved site;
P07901	>sp|P07901|HS90A_MOUSE Heat shock protein HSP 90-alpha OS=Mus musculus GN=Hsp90aa1 PE=1 SV=4;>sp|P11499|HS90B_MOUSE Heat shock protein HSP 90-beta OS=Mus musculus GN=Hsp90ab1 PE=1 SV=3	1	0.00706098	_IMK(ac)AQALR_	IMK(1)AQALR	616	0.52545	87.696	cytosol	biological_process;cellular process;cellular macromolecule metabolic process;metabolic process;organic substance metabolic process;cellular protein metabolic process;protein metabolic process;macromolecule metabolic process;cellular metabolic process;primary metabolic process;protein folding;response to stimulus;response to stress;protein complex assembly;cellular component assembly;protein compl…	purine ribonucleotide binding;anion binding;ribonucleotide binding;small molecule binding;ion binding;ribonucleoside binding;purine ribonucleoside triphosphate binding;carbohydrate derivative binding;adenyl ribonucleotide binding;nucleoside phosphate binding;molecular_function;nucleotide binding;nucleoside binding;adenyl nucleotide binding;heterocyclic compound binding;binding;purine nucleoside b…	intracellular;cytoplasmic part;cytoplasm;cell part;cell;intracellular part;cellular_component;cytosol;pigment granule;membrane-bounded vesicle;cytoplasmic vesicle;vesicle;intracellular membrane-bounded organelle;organelle;membrane-bounded organelle;cytoplasmic membrane-bounded vesicle;intracellular organelle;melanosome;	K04079	htpG:molecular chaperone HtpG;htpG:molecular chaperone HtpG;htpG:molecular chaperone HtpG;htpG:molecular chaperone HtpG;htpG:molecular chaperone HtpG;htpG:molecular chaperone HtpG;htpG:molecular chaperone HtpG;htpG:molecular chaperone HtpG;	Pathways in cancer ;PI3K-Akt signaling pathway ;Protein processing in endoplasmic reticulum ;Estrogen signaling pathway ;Progesterone-mediated oocyte maturation ;Prostate cancer ;Antigen processing and presentation ;NOD-like receptor signaling pathway ;	IPR001404;IPR020575;IPR020568;IPR003594;IPR019805;	Heat shock protein Hsp90 family;Heat shock protein Hsp90, N-terminal;Ribosomal protein S5 domain 2-type fold;Histidine kinase-like ATPase, C-terminal domain;Heat shock protein Hsp90, conserved site;
P08003	>sp|P08003|PDIA4_MOUSE Protein disulfide-isomerase A4 OS=Mus musculus GN=Pdia4 PE=1 SV=3	1	0.0227437	_FQSK(ac)YEPR_	FQSK(1)YEPR	359	0.38702	70.552	extracellular	biological_process;cellular homeostasis;cellular process;single-organism process;regulation of cellular process;single-organism cellular process;regulation of biological process;biological regulation;regulation of biological quality;homeostatic process;cell redox homeostasis;single-organism metabolic process;metabolic process;small molecule metabolic process;organic substance metabolic process;et…	molecular_function;intramolecular oxidoreductase activity;intramolecular oxidoreductase activity, transposing S-S bonds;catalytic activity;isomerase activity;protein disulfide isomerase activity;electron carrier activity;oxidoreductase activity, acting on a sulfur group of donors;oxidoreductase activity;disulfide oxidoreductase activity;protein disulfide oxidoreductase activity;	endoplasmic reticulum;cell;cellular_component;membrane-enclosed lumen;intracellular membrane-bounded organelle;endoplasmic reticulum part;intracellular;cytoplasmic part;cytoplasm;intracellular organelle lumen;organelle lumen;organelle;membrane-bounded organelle;intracellular organelle part;cell part;intracellular organelle;intracellular part;organelle part;endoplasmic reticulum lumen;cell surface…	K09582	PDIA4:protein disulfide-isomerase A4 [EC:5.3.4.1];PDIA4:protein disulfide-isomerase A4 [EC:5.3.4.1];	Protein processing in endoplasmic reticulum ;Thyroid hormone synthesis ;	IPR013766;IPR017068;IPR017937;IPR005792;IPR005788;IPR012336;	Thioredoxin domain;Protein disulphide-isomerase A4;Thioredoxin, conserved site;Protein disulphide isomerase;Disulphide isomerase;Thioredoxin-like fold;
P08003	>sp|P08003|PDIA4_MOUSE Protein disulfide-isomerase A4 OS=Mus musculus GN=Pdia4 PE=1 SV=3	1	0.000747356	_LVLTHPEK(ac)FQSK_	LVLTHPEK(1)FQSK	355	-0.40367	94.122	extracellular	biological_process;cellular homeostasis;cellular process;single-organism process;regulation of cellular process;single-organism cellular process;regulation of biological process;biological regulation;regulation of biological quality;homeostatic process;cell redox homeostasis;single-organism metabolic process;metabolic process;small molecule metabolic process;organic substance metabolic process;et…	molecular_function;intramolecular oxidoreductase activity;intramolecular oxidoreductase activity, transposing S-S bonds;catalytic activity;isomerase activity;protein disulfide isomerase activity;electron carrier activity;oxidoreductase activity, acting on a sulfur group of donors;oxidoreductase activity;disulfide oxidoreductase activity;protein disulfide oxidoreductase activity;	endoplasmic reticulum;cell;cellular_component;membrane-enclosed lumen;intracellular membrane-bounded organelle;endoplasmic reticulum part;intracellular;cytoplasmic part;cytoplasm;intracellular organelle lumen;organelle lumen;organelle;membrane-bounded organelle;intracellular organelle part;cell part;intracellular organelle;intracellular part;organelle part;endoplasmic reticulum lumen;cell surface…	K09582	PDIA4:protein disulfide-isomerase A4 [EC:5.3.4.1];PDIA4:protein disulfide-isomerase A4 [EC:5.3.4.1];	Protein processing in endoplasmic reticulum ;Thyroid hormone synthesis ;	IPR013766;IPR017068;IPR017937;IPR005792;IPR005788;IPR012336;	Thioredoxin domain;Protein disulphide-isomerase A4;Thioredoxin, conserved site;Protein disulphide isomerase;Disulphide isomerase;Thioredoxin-like fold;
P08071	>sp|P08071|TRFL_MOUSE Lactotransferrin OS=Mus musculus GN=Ltf PE=2 SV=4	1	0.000193854	_TTSEK(ac)YLGK_	TTSEK(1)YLGK	677	0.45196	108.7	extracellular	biological_process;single-organism transport;single-organism process;transport;transition metal ion transport;establishment of localization;cation transport;metal ion transport;localization;ion transport;iron ion transport;cation homeostasis;chemical homeostasis;cellular homeostasis;cellular process;single-organism cellular process;cellular cation homeostasis;biological regulation;cellular ion ho…	molecular_function;iron ion binding;binding;cation binding;ion binding;transition metal ion binding;metal ion binding;ferric iron binding;anion binding;sulfur compound binding;carbohydrate derivative binding;glycosaminoglycan binding;heparin binding;hydrolase activity;catalytic activity;peptidase activity;peptidase activity, acting on L-amino acid peptides;serine hydrolase activity;serine-type pe…	cellular_component;extracellular region;intracellular;cell part;cell;intracellular part;cytoplasm;membrane-bounded vesicle;cytoplasmic vesicle;vesicle;intracellular membrane-bounded organelle;cytoplasmic part;organelle;membrane-bounded organelle;cytoplasmic membrane-bounded vesicle;intracellular organelle;secretory granule;				IPR016357;IPR001156;IPR018195;	Transferrin;Transferrin-like domain;Transferrin family, iron binding site;
P08074	>sp|P08074|CBR2_MOUSE Carbonyl reductase [NADPH] 2 OS=Mus musculus GN=Cbr2 PE=1 SV=1;>sp|Q91X52|DCXR_MOUSE L-xylulose reductase OS=Mus musculus GN=Dcxr PE=2 SV=2	1	4.40006e-08	_ALVTGAGK(ac)GIGR_	ALVTGAGK(1)GIGR	17	1.2213	136.5	cytosol	biological_process;metabolic process;nitrogen compound metabolic process;cellular aromatic compound metabolic process;NAD metabolic process;pyridine nucleotide metabolic process;phosphate-containing compound metabolic process;small molecule metabolic process;phosphorus metabolic process;cellular nitrogen compound metabolic process;nucleoside phosphate metabolic process;single-organism metabolic p…	molecular_function;catalytic activity;oxidoreductase activity;oxidoreductase activity, acting on CH-OH group of donors;oxidoreductase activity, acting on the CH-OH group of donors, NAD = or NADP as acceptor;carbonyl reductase (NADPH) activity;nucleoside phosphate binding;binding;heterocyclic compound binding;small molecule binding;organic cyclic compound binding;nucleotide binding;protein binding…	cell;cellular_component;membrane-enclosed lumen;intracellular membrane-bounded organelle;mitochondrion;intracellular;cytoplasmic part;cytoplasm;intracellular organelle lumen;organelle lumen;organelle;membrane-bounded organelle;mitochondrial part;intracellular organelle part;cell part;intracellular organelle;intracellular part;organelle part;mitochondrial matrix;	K00081	CBR2:carbonyl reductase 2 [EC:1.1.1.184];CBR2:carbonyl reductase 2 [EC:1.1.1.184];CBR2:carbonyl reductase 2 [EC:1.1.1.184];	Metabolic pathways ;Arachidonic acid metabolism ;Metabolism of xenobiotics by cytochrome P450 ;	IPR002198;IPR016040;IPR020904;IPR002347;	Short-chain dehydrogenase/reductase SDR;NAD(P)-binding domain;Short-chain dehydrogenase/reductase, conserved site;Glucose/ribitol dehydrogenase;
P08074	>sp|P08074|CBR2_MOUSE Carbonyl reductase [NADPH] 2 OS=Mus musculus GN=Cbr2 PE=1 SV=1	1	0.000893882	_MK(ac)LNFSGLR_	MK(1)LNFSGLR	2	-3.0663	102.95	cytosol	biological_process;metabolic process;nitrogen compound metabolic process;cellular aromatic compound metabolic process;NAD metabolic process;pyridine nucleotide metabolic process;phosphate-containing compound metabolic process;small molecule metabolic process;phosphorus metabolic process;cellular nitrogen compound metabolic process;nucleoside phosphate metabolic process;single-organism metabolic p…	molecular_function;catalytic activity;oxidoreductase activity;oxidoreductase activity, acting on CH-OH group of donors;oxidoreductase activity, acting on the CH-OH group of donors, NAD = or NADP as acceptor;carbonyl reductase (NADPH) activity;nucleoside phosphate binding;binding;heterocyclic compound binding;small molecule binding;organic cyclic compound binding;nucleotide binding;protein binding…	cell;cellular_component;membrane-enclosed lumen;intracellular membrane-bounded organelle;mitochondrion;intracellular;cytoplasmic part;cytoplasm;intracellular organelle lumen;organelle lumen;organelle;membrane-bounded organelle;mitochondrial part;intracellular organelle part;cell part;intracellular organelle;intracellular part;organelle part;mitochondrial matrix;	K00081	CBR2:carbonyl reductase 2 [EC:1.1.1.184];CBR2:carbonyl reductase 2 [EC:1.1.1.184];CBR2:carbonyl reductase 2 [EC:1.1.1.184];	Metabolic pathways ;Arachidonic acid metabolism ;Metabolism of xenobiotics by cytochrome P450 ;	IPR002198;IPR016040;IPR020904;IPR002347;	Short-chain dehydrogenase/reductase SDR;NAD(P)-binding domain;Short-chain dehydrogenase/reductase, conserved site;Glucose/ribitol dehydrogenase;
P08113	>sp|P08113|ENPL_MOUSE Endoplasmin OS=Mus musculus GN=Hsp90b1 PE=1 SV=2	1	0.0117523	_ETLQQHK(ac)LLK_	ETLQQHK(1)LLK	455	-1.0104	68.536	endoplasmic reticulum	biological_process;cellular process;cellular macromolecule metabolic process;metabolic process;organic substance metabolic process;cellular protein metabolic process;protein metabolic process;macromolecule metabolic process;cellular metabolic process;primary metabolic process;protein folding;response to stimulus;response to stress;actin filament-based process;organelle organization;actin cytoskel…	purine ribonucleotide binding;anion binding;ribonucleotide binding;small molecule binding;ion binding;ribonucleoside binding;purine ribonucleoside triphosphate binding;carbohydrate derivative binding;adenyl ribonucleotide binding;nucleoside phosphate binding;molecular_function;nucleotide binding;nucleoside binding;adenyl nucleotide binding;heterocyclic compound binding;binding;purine nucleoside b…	intracellular;cytoplasmic part;cytoplasm;cell part;cell;intracellular part;cellular_component;cytosol;organelle;membrane-bounded organelle;intracellular organelle;intracellular membrane-bounded organelle;endoplasmic reticulum;membrane-enclosed lumen;endoplasmic reticulum part;intracellular organelle lumen;organelle lumen;intracellular organelle part;organelle part;endoplasmic reticulum lumen;nucl…	K09487	HSP90B:heat shock protein 90kDa beta;HSP90B:heat shock protein 90kDa beta;HSP90B:heat shock protein 90kDa beta;HSP90B:heat shock protein 90kDa beta;HSP90B:heat shock protein 90kDa beta;HSP90B:heat shock protein 90kDa beta;HSP90B:heat shock protein 90kDa beta;	Pathways in cancer ;PI3K-Akt signaling pathway ;Protein processing in endoplasmic reticulum ;Estrogen signaling pathway ;Prostate cancer ;Thyroid hormone synthesis ;NOD-like receptor signaling pathway ;	IPR020568;IPR020575;IPR003594;IPR019805;IPR001404;	Ribosomal protein S5 domain 2-type fold;Heat shock protein Hsp90, N-terminal;Histidine kinase-like ATPase, C-terminal domain;Heat shock protein Hsp90, conserved site;Heat shock protein Hsp90 family;
P08122	>sp|P08122|CO4A2_MOUSE Collagen alpha-2(IV) chain OS=Mus musculus GN=Col4a2 PE=2 SV=4	1	0.0286749	_EDRDK(ac)YR_	EDRDK(1)YR	181	-0.24736	84.568	extracellular	single-organism developmental process;blood vessel development;single-organism process;blood vessel morphogenesis;multicellular organismal development;anatomical structure morphogenesis;anatomical structure development;system development;biological_process;developmental process;multicellular organismal process;anatomical structure formation involved in morphogenesis;single-multicellular organism …	molecular_function;structural molecule activity;extracellular matrix structural constituent;	extracellular matrix;proteinaceous extracellular matrix;extracellular region;cellular_component;extracellular matrix part;extracellular region part;collagen;sheet-forming collagen;basement membrane;collagen type IV;	K06237	COL4A:collagen, type IV, alpha;COL4A:collagen, type IV, alpha;COL4A:collagen, type IV, alpha;COL4A:collagen, type IV, alpha;COL4A:collagen, type IV, alpha;COL4A:collagen, type IV, alpha;COL4A:collagen, type IV, alpha;	Pathways in cancer ;PI3K-Akt signaling pathway ;Focal adhesion ;Amoebiasis ;Protein digestion and absorption ;ECM-receptor interaction ;Small cell lung cancer ;	IPR001442;IPR008160;IPR016187;	Collagen IV, non-collagenous;Collagen triple helix repeat;C-type lectin fold;
P08207	>sp|P08207|S10AA_MOUSE Protein S100-A10 OS=Mus musculus GN=S100a10 PE=1 SV=2	1	0.00515429	_IMK(ac)DLDQCR_	IMK(1)DLDQCR	57	-1.5228	83.869	cytosol	biological_process;cellular response to stimulus;cellular process;single-organism process;single-organism cellular process;response to acid;cellular response to chemical stimulus;response to chemical;response to stimulus;cellular response to acid;positive regulation of molecular function;regulation of molecular function;biological regulation;regulation of binding;positive regulation of binding;	molecular_function;binding;cation binding;ion binding;metal ion binding;calcium ion binding;	plasma membrane part;membrane;plasma membrane;cell part;cell;membrane part;cellular_component;extrinsic to membrane;cell periphery;extrinsic to plasma membrane;				IPR013787;IPR011992;IPR001751;IPR002048;	S100/CaBP-9k-type, calcium binding, subdomain;EF-hand domain pair;S100/Calbindin-D9k, conserved site;EF-hand domain;
P08228	>sp|P08228|SODC_MOUSE Superoxide dismutase [Cu-Zn] OS=Mus musculus GN=Sod1 PE=1 SV=2	1	0.00530234	_K(ac)HGGPADEER_	K(1)HGGPADEER	71	0.88985	79.286	cytosol	biological_process;single-organism metabolic process;metabolic process;oxidation-reduction process;cellular process;reactive oxygen species metabolic process;cellular metabolic process;superoxide metabolic process;regulation of protein kinase activity;cellular response to stimulus;cellular macromolecule metabolic process;regulation of phosphate metabolic process;regulation of metabolic process;po…	molecular_function;antioxidant activity;oxidoreductase activity, acting on superoxide radicals as acceptor;oxidoreductase activity;catalytic activity;superoxide dismutase activity;binding;cation binding;ion binding;metal ion binding;protein binding;chaperone binding;transition metal ion binding;copper ion binding;phosphatase binding;protein phosphatase binding;enzyme binding;protein phosphatase 2…	intracellular;cytoplasmic part;cytoplasm;organelle;cell part;cell;intracellular organelle;intracellular part;cellular_component;vesicle;cytoplasmic vesicle;cytosol;neuron projection;neuron part;cell projection part;cell projection cytoplasm;cell projection;dendrite;dendrite cytoplasm;extracellular matrix;extracellular region;extracellular region part;extracellular space;membrane-bounded organelle…	K04565	SOD1:superoxide dismutase, Cu-Zn family [EC:1.15.1.1];SOD1:superoxide dismutase, Cu-Zn family [EC:1.15.1.1];SOD1:superoxide dismutase, Cu-Zn family [EC:1.15.1.1];SOD1:superoxide dismutase, Cu-Zn family [EC:1.15.1.1];	Huntington's disease ;Peroxisome ;Amyotrophic lateral sclerosis (ALS) ;Prion diseases ;	IPR001424;IPR018152;	Superoxide dismutase, copper/zinc binding domain;Superoxide dismutase, copper/zinc, binding site;
P08228	>sp|P08228|SODC_MOUSE Superoxide dismutase [Cu-Zn] OS=Mus musculus GN=Sod1 PE=1 SV=2	1	5.98263e-05	_TMVVHEK(ac)QDDLGK_	TMVVHEK(1)QDDLGK	123	-0.72574	103.76	cytosol	biological_process;single-organism metabolic process;metabolic process;oxidation-reduction process;cellular process;reactive oxygen species metabolic process;cellular metabolic process;superoxide metabolic process;regulation of protein kinase activity;cellular response to stimulus;cellular macromolecule metabolic process;regulation of phosphate metabolic process;regulation of metabolic process;po…	molecular_function;antioxidant activity;oxidoreductase activity, acting on superoxide radicals as acceptor;oxidoreductase activity;catalytic activity;superoxide dismutase activity;binding;cation binding;ion binding;metal ion binding;protein binding;chaperone binding;transition metal ion binding;copper ion binding;phosphatase binding;protein phosphatase binding;enzyme binding;protein phosphatase 2…	intracellular;cytoplasmic part;cytoplasm;organelle;cell part;cell;intracellular organelle;intracellular part;cellular_component;vesicle;cytoplasmic vesicle;cytosol;neuron projection;neuron part;cell projection part;cell projection cytoplasm;cell projection;dendrite;dendrite cytoplasm;extracellular matrix;extracellular region;extracellular region part;extracellular space;membrane-bounded organelle…	K04565	SOD1:superoxide dismutase, Cu-Zn family [EC:1.15.1.1];SOD1:superoxide dismutase, Cu-Zn family [EC:1.15.1.1];SOD1:superoxide dismutase, Cu-Zn family [EC:1.15.1.1];SOD1:superoxide dismutase, Cu-Zn family [EC:1.15.1.1];	Huntington's disease ;Peroxisome ;Amyotrophic lateral sclerosis (ALS) ;Prion diseases ;	IPR001424;IPR018152;	Superoxide dismutase, copper/zinc binding domain;Superoxide dismutase, copper/zinc, binding site;
P08249	>sp|P08249|MDHM_MOUSE Malate dehydrogenase, mitochondrial OS=Mus musculus GN=Mdh2 PE=1 SV=3	1	0.0474994	_ANTFVAELK(ac)GLDPAR_	ANTFVAELK(1)GLDPAR	185	-1.8061	43.557	mitochondria	biological_process;single-organism metabolic process;cellular process;dicarboxylic acid metabolic process;metabolic process;small molecule metabolic process;organic acid metabolic process;oxoacid metabolic process;organic substance metabolic process;carboxylic acid metabolic process;cellular metabolic process;malate metabolic process;oxidation-reduction process;primary metabolic process;carbohydr…	molecular_function;oxidoreductase activity;oxidoreductase activity, acting on CH-OH group of donors;catalytic activity;malate dehydrogenase activity;oxidoreductase activity, acting on the CH-OH group of donors, NAD = or NADP as acceptor;L-malate dehydrogenase activity;malate dehydrogenase (NADP+) activity;nucleoside phosphate binding;binding;heterocyclic compound binding;small molecule binding;or…	organelle envelope;mitochondrial membrane;cell;mitochondrial envelope;cellular_component;intracellular membrane-bounded organelle;envelope;mitochondrion;intracellular;cytoplasmic part;cytoplasm;membrane;organelle;organelle inner membrane;organelle membrane;mitochondrial part;membrane-bounded organelle;intracellular organelle part;cell part;intracellular organelle;intracellular part;organelle part…	K00026	MDH2:malate dehydrogenase [EC:1.1.1.37];MDH2:malate dehydrogenase [EC:1.1.1.37];MDH2:malate dehydrogenase [EC:1.1.1.37];MDH2:malate dehydrogenase [EC:1.1.1.37];MDH2:malate dehydrogenase [EC:1.1.1.37];MDH2:malate dehydrogenase [EC:1.1.1.37];	Metabolic pathways ;Carbon metabolism ;Cysteine and methionine metabolism ;Pyruvate metabolism ;Citrate cycle (TCA cycle) ;Glyoxylate and dicarboxylate metabolism ;	IPR010097;IPR022383;IPR001557;IPR001236;IPR001252;IPR016040;IPR015955;	Malate dehydrogenase, type 1;Lactate/malate dehydrogenase, C-terminal;L-lactate/malate dehydrogenase;Lactate/malate dehydrogenase, N-terminal;Malate dehydrogenase, active site;NAD(P)-binding domain;Lactate dehydrogenase/glycoside hydrolase, family 4, C-terminal;
P08249	>sp|P08249|MDHM_MOUSE Malate dehydrogenase, mitochondrial OS=Mus musculus GN=Mdh2 PE=1 SV=3	1	0.01746	_K(ac)GEDFVK_	K(1)GEDFVK	329	0.12088	66.27	mitochondria	biological_process;single-organism metabolic process;cellular process;dicarboxylic acid metabolic process;metabolic process;small molecule metabolic process;organic acid metabolic process;oxoacid metabolic process;organic substance metabolic process;carboxylic acid metabolic process;cellular metabolic process;malate metabolic process;oxidation-reduction process;primary metabolic process;carbohydr…	molecular_function;oxidoreductase activity;oxidoreductase activity, acting on CH-OH group of donors;catalytic activity;malate dehydrogenase activity;oxidoreductase activity, acting on the CH-OH group of donors, NAD = or NADP as acceptor;L-malate dehydrogenase activity;malate dehydrogenase (NADP+) activity;nucleoside phosphate binding;binding;heterocyclic compound binding;small molecule binding;or…	organelle envelope;mitochondrial membrane;cell;mitochondrial envelope;cellular_component;intracellular membrane-bounded organelle;envelope;mitochondrion;intracellular;cytoplasmic part;cytoplasm;membrane;organelle;organelle inner membrane;organelle membrane;mitochondrial part;membrane-bounded organelle;intracellular organelle part;cell part;intracellular organelle;intracellular part;organelle part…	K00026	MDH2:malate dehydrogenase [EC:1.1.1.37];MDH2:malate dehydrogenase [EC:1.1.1.37];MDH2:malate dehydrogenase [EC:1.1.1.37];MDH2:malate dehydrogenase [EC:1.1.1.37];MDH2:malate dehydrogenase [EC:1.1.1.37];MDH2:malate dehydrogenase [EC:1.1.1.37];	Metabolic pathways ;Carbon metabolism ;Cysteine and methionine metabolism ;Pyruvate metabolism ;Citrate cycle (TCA cycle) ;Glyoxylate and dicarboxylate metabolism ;	IPR010097;IPR022383;IPR001557;IPR001236;IPR001252;IPR016040;IPR015955;	Malate dehydrogenase, type 1;Lactate/malate dehydrogenase, C-terminal;L-lactate/malate dehydrogenase;Lactate/malate dehydrogenase, N-terminal;Malate dehydrogenase, active site;NAD(P)-binding domain;Lactate dehydrogenase/glycoside hydrolase, family 4, C-terminal;
P09055	>sp|P09055|ITB1_MOUSE Integrin beta-1 OS=Mus musculus GN=Itgb1 PE=1 SV=1	1	0.0103748	_EFAK(ac)FEK_	EFAK(1)FEK	765	-0.94175	81.972	extracellular	developmental process;biological_process;multicellular organismal process;single-multicellular organism process;single-organism process;multicellular organismal development;cell-matrix adhesion;cellular process;single-organism cellular process;cell-substrate adhesion;cell adhesion;biological adhesion;calcium-independent cell-matrix adhesion;single-organism developmental process;cellular developme…	molecular_function;receptor activity;binding;cation binding;ion binding;metal ion binding;amide binding;peptide binding;	cellular_component;membrane;sperm part;membrane-bounded vesicle;cell;cytoplasmic vesicle;vesicle;intracellular membrane-bounded organelle;intracellular;cytoplasmic part;cytoplasm;organelle;cell part;membrane-bounded organelle;cytoplasmic membrane-bounded vesicle;intracellular organelle;intracellular part;secretory granule;acrosomal vesicle;integrin complex;plasma membrane;intrinsic to plasma memb…	K05719	ITGB1:integrin beta 1;ITGB1:integrin beta 1;ITGB1:integrin beta 1;ITGB1:integrin beta 1;ITGB1:integrin beta 1;ITGB1:integrin beta 1;ITGB1:integrin beta 1;ITGB1:integrin beta 1;ITGB1:integrin beta 1;ITGB1:integrin beta 1;ITGB1:integrin beta 1;ITGB1:integrin beta 1;ITGB1:integrin beta 1;ITGB1:integrin beta 1;ITGB1:integrin beta 1;ITGB1:integrin beta 1;ITGB1:integrin beta 1;ITGB1:integrin beta 1;ITG…	Pathways in cancer ;PI3K-Akt signaling pathway ;Regulation of actin cytoskeleton ;Rap1 signaling pathway ;Focal adhesion ;Proteoglycans in cancer ;Phagosome ;Cell adhesion molecules (CAMs) ;Platelet activation ;Axon guidance ;Leukocyte transendothelial migration ;Toxoplasmosis ;Dilated cardiomyopathy ;ECM-receptor interaction ;Small cell lung cancer ;Hypertrophic cardiomyopathy (HCM) ;Bacterial i…	IPR014836;IPR016201;IPR015812;IPR012896;IPR002035;IPR002369;IPR013111;	Integrin beta subunit, cytoplasmic domain;Plexin-like fold;Integrin beta subunit;Integrin beta subunit, tail;von Willebrand factor, type A;Integrin beta subunit, N-terminal;EGF-like domain, extracellular;
P09055	>sp|P09055|ITB1_MOUSE Integrin beta-1 OS=Mus musculus GN=Itgb1 PE=1 SV=1	1	0.000122082	_SAVTTVVNPK(ac)YEGK_	SAVTTVVNPK(1)YEGK	794	1.6796	96.464	extracellular	developmental process;biological_process;multicellular organismal process;single-multicellular organism process;single-organism process;multicellular organismal development;cell-matrix adhesion;cellular process;single-organism cellular process;cell-substrate adhesion;cell adhesion;biological adhesion;calcium-independent cell-matrix adhesion;single-organism developmental process;cellular developme…	molecular_function;receptor activity;binding;cation binding;ion binding;metal ion binding;amide binding;peptide binding;	cellular_component;membrane;sperm part;membrane-bounded vesicle;cell;cytoplasmic vesicle;vesicle;intracellular membrane-bounded organelle;intracellular;cytoplasmic part;cytoplasm;organelle;cell part;membrane-bounded organelle;cytoplasmic membrane-bounded vesicle;intracellular organelle;intracellular part;secretory granule;acrosomal vesicle;integrin complex;plasma membrane;intrinsic to plasma memb…	K05719	ITGB1:integrin beta 1;ITGB1:integrin beta 1;ITGB1:integrin beta 1;ITGB1:integrin beta 1;ITGB1:integrin beta 1;ITGB1:integrin beta 1;ITGB1:integrin beta 1;ITGB1:integrin beta 1;ITGB1:integrin beta 1;ITGB1:integrin beta 1;ITGB1:integrin beta 1;ITGB1:integrin beta 1;ITGB1:integrin beta 1;ITGB1:integrin beta 1;ITGB1:integrin beta 1;ITGB1:integrin beta 1;ITGB1:integrin beta 1;ITGB1:integrin beta 1;ITG…	Pathways in cancer ;PI3K-Akt signaling pathway ;Regulation of actin cytoskeleton ;Rap1 signaling pathway ;Focal adhesion ;Proteoglycans in cancer ;Phagosome ;Cell adhesion molecules (CAMs) ;Platelet activation ;Axon guidance ;Leukocyte transendothelial migration ;Toxoplasmosis ;Dilated cardiomyopathy ;ECM-receptor interaction ;Small cell lung cancer ;Hypertrophic cardiomyopathy (HCM) ;Bacterial i…	IPR014836;IPR016201;IPR015812;IPR012896;IPR002035;IPR002369;IPR013111;	Integrin beta subunit, cytoplasmic domain;Plexin-like fold;Integrin beta subunit;Integrin beta subunit, tail;von Willebrand factor, type A;Integrin beta subunit, N-terminal;EGF-like domain, extracellular;
P09103	>sp|P09103|PDIA1_MOUSE Protein disulfide-isomerase OS=Mus musculus GN=P4hb PE=1 SV=2	1	0.000235462	_ILEFFGLK(ac)K_	ILEFFGLK(1)K	310	1.2319	94.692	mitochondria	biological_process;cellular homeostasis;cellular process;single-organism process;regulation of cellular process;single-organism cellular process;regulation of biological process;biological regulation;regulation of biological quality;homeostatic process;cell redox homeostasis;single-organism metabolic process;metabolic process;small molecule metabolic process;organic substance metabolic process;et…	molecular_function;catalytic activity;isomerase activity;electron carrier activity;peptidyl-proline 4-dioxygenase activity;procollagen-proline dioxygenase activity;peptidyl-proline dioxygenase activity;oxidoreductase activity;oxidoreductase activity, acting on paired donors, with = incorporation or reduction of molecular oxygen, 2-oxoglutarate as one = donor, and incorporation of one atom each of…	intracellular;cytoplasmic part;cytoplasm;organelle;membrane-bounded organelle;cell part;cell;intracellular organelle;intracellular part;cellular_component;intracellular membrane-bounded organelle;endoplasmic reticulum;cell surface;membrane-enclosed lumen;endoplasmic reticulum part;intracellular organelle lumen;organelle lumen;intracellular organelle part;organelle part;endoplasmic reticulum lumen…	K09580	PDIA1:protein disulfide-isomerase A1 [EC:5.3.4.1];	Protein processing in endoplasmic reticulum ;	IPR013766;IPR005788;IPR005792;IPR012336;IPR017937;	Thioredoxin domain;Disulphide isomerase;Protein disulphide isomerase;Thioredoxin-like fold;Thioredoxin, conserved site;
P09103	>sp|P09103|PDIA1_MOUSE Protein disulfide-isomerase OS=Mus musculus GN=P4hb PE=1 SV=2	1	0.0387908	_K(ac)SNFEEALAAHK_	K(1)SNFEEALAAHK	33	2.582	50.088	mitochondria	biological_process;cellular homeostasis;cellular process;single-organism process;regulation of cellular process;single-organism cellular process;regulation of biological process;biological regulation;regulation of biological quality;homeostatic process;cell redox homeostasis;single-organism metabolic process;metabolic process;small molecule metabolic process;organic substance metabolic process;et…	molecular_function;catalytic activity;isomerase activity;electron carrier activity;peptidyl-proline 4-dioxygenase activity;procollagen-proline dioxygenase activity;peptidyl-proline dioxygenase activity;oxidoreductase activity;oxidoreductase activity, acting on paired donors, with = incorporation or reduction of molecular oxygen, 2-oxoglutarate as one = donor, and incorporation of one atom each of…	intracellular;cytoplasmic part;cytoplasm;organelle;membrane-bounded organelle;cell part;cell;intracellular organelle;intracellular part;cellular_component;intracellular membrane-bounded organelle;endoplasmic reticulum;cell surface;membrane-enclosed lumen;endoplasmic reticulum part;intracellular organelle lumen;organelle lumen;intracellular organelle part;organelle part;endoplasmic reticulum lumen…	K09580	PDIA1:protein disulfide-isomerase A1 [EC:5.3.4.1];	Protein processing in endoplasmic reticulum ;	IPR013766;IPR005788;IPR005792;IPR012336;IPR017937;	Thioredoxin domain;Disulphide isomerase;Protein disulphide isomerase;Thioredoxin-like fold;Thioredoxin, conserved site;
P09103	>sp|P09103|PDIA1_MOUSE Protein disulfide-isomerase OS=Mus musculus GN=P4hb PE=1 SV=2	1	0.0258375	_TLDGFK(ac)K_	TLDGFK(1)K	469	-0.29888	60.91	mitochondria	biological_process;cellular homeostasis;cellular process;single-organism process;regulation of cellular process;single-organism cellular process;regulation of biological process;biological regulation;regulation of biological quality;homeostatic process;cell redox homeostasis;single-organism metabolic process;metabolic process;small molecule metabolic process;organic substance metabolic process;et…	molecular_function;catalytic activity;isomerase activity;electron carrier activity;peptidyl-proline 4-dioxygenase activity;procollagen-proline dioxygenase activity;peptidyl-proline dioxygenase activity;oxidoreductase activity;oxidoreductase activity, acting on paired donors, with = incorporation or reduction of molecular oxygen, 2-oxoglutarate as one = donor, and incorporation of one atom each of…	intracellular;cytoplasmic part;cytoplasm;organelle;membrane-bounded organelle;cell part;cell;intracellular organelle;intracellular part;cellular_component;intracellular membrane-bounded organelle;endoplasmic reticulum;cell surface;membrane-enclosed lumen;endoplasmic reticulum part;intracellular organelle lumen;organelle lumen;intracellular organelle part;organelle part;endoplasmic reticulum lumen…	K09580	PDIA1:protein disulfide-isomerase A1 [EC:5.3.4.1];	Protein processing in endoplasmic reticulum ;	IPR013766;IPR005788;IPR005792;IPR012336;IPR017937;	Thioredoxin domain;Disulphide isomerase;Protein disulphide isomerase;Thioredoxin-like fold;Thioredoxin, conserved site;
P09411	>sp|P09411|PGK1_MOUSE Phosphoglycerate kinase 1 OS=Mus musculus GN=Pgk1 PE=1 SV=4	1	0.00552644	_K(ac)YAEAVGR_	K(1)YAEAVGR	323	4.0255	81.263	cytosol	monosaccharide catabolic process;organic substance catabolic process;cellular process;carbohydrate metabolic process;hexose metabolic process;catabolic process;generation of precursor metabolites and energy;biological_process;carbohydrate catabolic process;single-organism carbohydrate metabolic process;single-organism carbohydrate catabolic process;metabolic process;glucose catabolic process;gluc…	molecular_function;kinase activity;phosphotransferase activity, carboxyl group as acceptor;catalytic activity;transferase activity;transferase activity, transferring phosphorus-containing groups;phosphoglycerate kinase activity;purine ribonucleotide binding;anion binding;ribonucleotide binding;small molecule binding;ion binding;ribonucleoside binding;purine ribonucleoside triphosphate binding;car…	intracellular;cell part;cell;intracellular part;cellular_component;cytoplasm;	K00927	PGK:phosphoglycerate kinase [EC:2.7.2.3];PGK:phosphoglycerate kinase [EC:2.7.2.3];PGK:phosphoglycerate kinase [EC:2.7.2.3];PGK:phosphoglycerate kinase [EC:2.7.2.3];PGK:phosphoglycerate kinase [EC:2.7.2.3];	Metabolic pathways ;Carbon metabolism ;HIF-1 signaling pathway ;Biosynthesis of amino acids ;Glycolysis / Gluconeogenesis ;	IPR001576;IPR015911;IPR015901;IPR015824;	Phosphoglycerate kinase;Phosphoglycerate kinase, conserved site;Phosphoglycerate kinase, C-terminal;Phosphoglycerate kinase, N-terminal;
P09411	>sp|P09411|PGK1_MOUSE Phosphoglycerate kinase 1 OS=Mus musculus GN=Pgk1 PE=1 SV=4	1	3.4183e-05	_SLLGK(ac)DVLFLK_	SLLGK(1)DVLFLK	91	-2.2045	111.79	cytosol	monosaccharide catabolic process;organic substance catabolic process;cellular process;carbohydrate metabolic process;hexose metabolic process;catabolic process;generation of precursor metabolites and energy;biological_process;carbohydrate catabolic process;single-organism carbohydrate metabolic process;single-organism carbohydrate catabolic process;metabolic process;glucose catabolic process;gluc…	molecular_function;kinase activity;phosphotransferase activity, carboxyl group as acceptor;catalytic activity;transferase activity;transferase activity, transferring phosphorus-containing groups;phosphoglycerate kinase activity;purine ribonucleotide binding;anion binding;ribonucleotide binding;small molecule binding;ion binding;ribonucleoside binding;purine ribonucleoside triphosphate binding;car…	intracellular;cell part;cell;intracellular part;cellular_component;cytoplasm;	K00927	PGK:phosphoglycerate kinase [EC:2.7.2.3];PGK:phosphoglycerate kinase [EC:2.7.2.3];PGK:phosphoglycerate kinase [EC:2.7.2.3];PGK:phosphoglycerate kinase [EC:2.7.2.3];PGK:phosphoglycerate kinase [EC:2.7.2.3];	Metabolic pathways ;Carbon metabolism ;HIF-1 signaling pathway ;Biosynthesis of amino acids ;Glycolysis / Gluconeogenesis ;	IPR001576;IPR015911;IPR015901;IPR015824;	Phosphoglycerate kinase;Phosphoglycerate kinase, conserved site;Phosphoglycerate kinase, C-terminal;Phosphoglycerate kinase, N-terminal;
P09470	>sp|P09470|ACE_MOUSE Angiotensin-converting enzyme OS=Mus musculus GN=Ace PE=1 SV=3	1	0.00107843	_AILPFFPK(ac)YVEFSNK_	AILPFFPK(1)YVEFSNK	809	-1.5233	74.789	extracellular	biological_process;metabolic process;organic substance metabolic process;macromolecule metabolic process;protein metabolic process;primary metabolic process;proteolysis;developmental process;single-organism developmental process;single-organism process;aging;blood vessel development;blood vessel morphogenesis;multicellular organismal development;angiogenesis;organ development;anatomical structure…	peptidase activity, acting on L-amino acid peptides;molecular_function;hydrolase activity;peptidase activity;catalytic activity;metallopeptidase activity;exopeptidase activity;peptidyl-dipeptidase activity;carboxypeptidase activity;binding;cation binding;ion binding;metal ion binding;amide binding;peptide binding;	cellular_component;membrane;extracellular region;intrinsic to membrane;membrane part;integral to membrane;cell part;cell;cell periphery;plasma membrane;	K01283	E3.4.15.1:peptidyl-dipeptidase A [EC:3.4.15.1];E3.4.15.1:peptidyl-dipeptidase A [EC:3.4.15.1];E3.4.15.1:peptidyl-dipeptidase A [EC:3.4.15.1];	Chagas disease (American trypanosomiasis) ;Hypertrophic cardiomyopathy (HCM) ;Renin-angiotensin system ;	IPR001548;	Peptidase M2, peptidyl-dipeptidase A;
P09470	>sp|P09470|ACE_MOUSE Angiotensin-converting enzyme OS=Mus musculus GN=Ace PE=1 SV=3	1	0.0311353	_YGDK(ac)YVNLR_	YGDK(1)YVNLR	274	0.31987	62.633	extracellular	biological_process;metabolic process;organic substance metabolic process;macromolecule metabolic process;protein metabolic process;primary metabolic process;proteolysis;developmental process;single-organism developmental process;single-organism process;aging;blood vessel development;blood vessel morphogenesis;multicellular organismal development;angiogenesis;organ development;anatomical structure…	peptidase activity, acting on L-amino acid peptides;molecular_function;hydrolase activity;peptidase activity;catalytic activity;metallopeptidase activity;exopeptidase activity;peptidyl-dipeptidase activity;carboxypeptidase activity;binding;cation binding;ion binding;metal ion binding;amide binding;peptide binding;	cellular_component;membrane;extracellular region;intrinsic to membrane;membrane part;integral to membrane;cell part;cell;cell periphery;plasma membrane;	K01283	E3.4.15.1:peptidyl-dipeptidase A [EC:3.4.15.1];E3.4.15.1:peptidyl-dipeptidase A [EC:3.4.15.1];E3.4.15.1:peptidyl-dipeptidase A [EC:3.4.15.1];	Chagas disease (American trypanosomiasis) ;Hypertrophic cardiomyopathy (HCM) ;Renin-angiotensin system ;	IPR001548;	Peptidase M2, peptidyl-dipeptidase A;
P09671	>sp|P09671|SODM_MOUSE Superoxide dismutase [Mn], mitochondrial OS=Mus musculus GN=Sod2 PE=1 SV=3	1	0.000240086	_DFGSFEK(ac)FK_	DFGSFEK(1)FK	130	-1.0313	104.82	mitochondria	biological_process;cellular process;metabolic process;reactive oxygen species metabolic process;cellular metabolic process;superoxide metabolic process;single-organism metabolic process;oxidation-reduction process;single-organism developmental process;response to oxygen-containing compound;single-organism process;aging;response to stress;age-dependent general metabolic decline;response to chemica…	molecular_function;antioxidant activity;oxidoreductase activity, acting on superoxide radicals as acceptor;oxidoreductase activity;catalytic activity;superoxide dismutase activity;binding;cation binding;ion binding;metal ion binding;heterocyclic compound binding;organic cyclic compound binding;nucleic acid binding;DNA binding;transition metal ion binding;manganese ion binding;oxygen binding;	organelle envelope;mitochondrial membrane;cell;mitochondrial envelope;cellular_component;intracellular membrane-bounded organelle;envelope;mitochondrion;intracellular;cytoplasmic part;cytoplasm;membrane;organelle;organelle inner membrane;organelle membrane;mitochondrial part;membrane-bounded organelle;intracellular organelle part;cell part;intracellular organelle;intracellular part;organelle part…	K04564	SOD2:superoxide dismutase, Fe-Mn family [EC:1.15.1.1];SOD2:superoxide dismutase, Fe-Mn family [EC:1.15.1.1];SOD2:superoxide dismutase, Fe-Mn family [EC:1.15.1.1];	Huntington's disease ;FoxO signaling pathway ;Peroxisome ;	IPR019833;IPR019831;IPR019832;IPR001189;	Manganese/iron superoxide dismutase, binding site;Manganese/iron superoxide dismutase, N-terminal;Manganese/iron superoxide dismutase, C-terminal;Manganese/iron superoxide dismutase;
P09671	>sp|P09671|SODM_MOUSE Superoxide dismutase [Mn], mitochondrial OS=Mus musculus GN=Sod2 PE=1 SV=3	1	2.98939e-91	_HHAAYVNNLNATEEK(ac)YHEALAK_	HHAAYVNNLNATEEK(1)YHEALAK	68	-1.0969	208.17	mitochondria	biological_process;cellular process;metabolic process;reactive oxygen species metabolic process;cellular metabolic process;superoxide metabolic process;single-organism metabolic process;oxidation-reduction process;single-organism developmental process;response to oxygen-containing compound;single-organism process;aging;response to stress;age-dependent general metabolic decline;response to chemica…	molecular_function;antioxidant activity;oxidoreductase activity, acting on superoxide radicals as acceptor;oxidoreductase activity;catalytic activity;superoxide dismutase activity;binding;cation binding;ion binding;metal ion binding;heterocyclic compound binding;organic cyclic compound binding;nucleic acid binding;DNA binding;transition metal ion binding;manganese ion binding;oxygen binding;	organelle envelope;mitochondrial membrane;cell;mitochondrial envelope;cellular_component;intracellular membrane-bounded organelle;envelope;mitochondrion;intracellular;cytoplasmic part;cytoplasm;membrane;organelle;organelle inner membrane;organelle membrane;mitochondrial part;membrane-bounded organelle;intracellular organelle part;cell part;intracellular organelle;intracellular part;organelle part…	K04564	SOD2:superoxide dismutase, Fe-Mn family [EC:1.15.1.1];SOD2:superoxide dismutase, Fe-Mn family [EC:1.15.1.1];SOD2:superoxide dismutase, Fe-Mn family [EC:1.15.1.1];	Huntington's disease ;FoxO signaling pathway ;Peroxisome ;	IPR019833;IPR019831;IPR019832;IPR001189;	Manganese/iron superoxide dismutase, binding site;Manganese/iron superoxide dismutase, N-terminal;Manganese/iron superoxide dismutase, C-terminal;Manganese/iron superoxide dismutase;
P10107	>sp|P10107|ANXA1_MOUSE Annexin A1 OS=Mus musculus GN=Anxa1 PE=1 SV=2	1	0.00502672	_ALLALAK(ac)GDR_	ALLALAK(1)GDR	185	-0.98925	89.047	cytosol	single-organism developmental process;single-organism cellular process;alpha-beta T cell activation;cellular developmental process;organ development;cell differentiation;hematopoietic or lymphoid organ development;system development;developmental process;multicellular organismal process;lymphocyte differentiation;immune system development;cell activation;hemopoiesis;lymphocyte activation;cellular…	molecular_function;binding;cation binding;ion binding;metal ion binding;calcium ion binding;phospholipid binding;anion binding;lipid binding;calcium-dependent phospholipid binding;enzyme inhibitor activity;enzyme regulator activity;lipase inhibitor activity;phospholipase inhibitor activity;phospholipase A2 inhibitor activity;structural molecule activity;	plasma membrane part;membrane;plasma membrane;cell part;cell;membrane part;cellular_component;cell periphery;basolateral plasma membrane;intracellular;organelle;membrane-bounded organelle;intracellular organelle;intracellular part;cell projection;intracellular membrane-bounded organelle;cilium;intracellular non-membrane-bounded organelle;non-membrane-bounded organelle;cytoskeleton;cornified envel…				IPR018252;IPR001464;IPR018502;IPR002388;	Annexin repeat, conserved site;Annexin;Annexin repeat;Annexin, type I;
P10126	>sp|P10126|EF1A1_MOUSE Elongation factor 1-alpha 1 OS=Mus musculus GN=Eef1a1 PE=1 SV=3	1	0.00505762	_EVSTYIK(ac)K_	EVSTYIK(1)K	179	1.2402	74.92	cytosol	gene expression;organic substance biosynthetic process;biosynthetic process;macromolecule biosynthetic process;cellular macromolecule metabolic process;cellular process;translation;biological_process;cellular macromolecule biosynthetic process;metabolic process;organic substance metabolic process;cellular biosynthetic process;cellular protein metabolic process;macromolecule metabolic process;cell…	molecular_function;binding;heterocyclic compound binding;RNA binding;organic cyclic compound binding;nucleic acid binding;translation factor activity, nucleic acid binding;translation elongation factor activity;purine ribonucleotide binding;anion binding;ribonucleotide binding;small molecule binding;ion binding;ribonucleoside binding;purine ribonucleoside triphosphate binding;carbohydrate derivat…	intracellular;cell part;cell;intracellular part;cellular_component;cytoplasm;organelle;membrane-bounded organelle;intracellular organelle;intracellular membrane-bounded organelle;nucleus;	K03231	EEF1A:elongation factor 1-alpha;EEF1A:elongation factor 1-alpha;	RNA transport ;Legionellosis ;	IPR009000;IPR009001;IPR000795;IPR027417;IPR004160;IPR004161;IPR004539;	Translation protein, beta-barrel domain;Translation elongation factor EF1A/initiation factor IF2gamma, C-terminal;Elongation factor, GTP-binding domain;P-loop containing nucleoside triphosphate hydrolase;Translation elongation factor EFTu/EF1A, C-terminal;Translation elongation factor EFTu/EF1A, domain 2;Translation elongation factor EF1A, eukaryotic/archaeal;
P10126	>sp|P10126|EF1A1_MOUSE Elongation factor 1-alpha 1 OS=Mus musculus GN=Eef1a1 PE=1 SV=3;>sp|P62631|EF1A2_MOUSE Elongation factor 1-alpha 2 OS=Mus musculus GN=Eef1a2 PE=1 SV=1	1	1.42796e-06	_LPLQDVYK(ac)IGGIGTVPVGR_	LPLQDVYK(1)IGGIGTVPVGR	255	2.9806	103.9	cytosol	gene expression;organic substance biosynthetic process;biosynthetic process;macromolecule biosynthetic process;cellular macromolecule metabolic process;cellular process;translation;biological_process;cellular macromolecule biosynthetic process;metabolic process;organic substance metabolic process;cellular biosynthetic process;cellular protein metabolic process;macromolecule metabolic process;cell…	molecular_function;binding;heterocyclic compound binding;RNA binding;organic cyclic compound binding;nucleic acid binding;translation factor activity, nucleic acid binding;translation elongation factor activity;purine ribonucleotide binding;anion binding;ribonucleotide binding;small molecule binding;ion binding;ribonucleoside binding;purine ribonucleoside triphosphate binding;carbohydrate derivat…	intracellular;cell part;cell;intracellular part;cellular_component;cytoplasm;organelle;membrane-bounded organelle;intracellular organelle;intracellular membrane-bounded organelle;nucleus;	K03231	EEF1A:elongation factor 1-alpha;EEF1A:elongation factor 1-alpha;	RNA transport ;Legionellosis ;	IPR009000;IPR009001;IPR000795;IPR027417;IPR004160;IPR004161;IPR004539;	Translation protein, beta-barrel domain;Translation elongation factor EF1A/initiation factor IF2gamma, C-terminal;Elongation factor, GTP-binding domain;P-loop containing nucleoside triphosphate hydrolase;Translation elongation factor EFTu/EF1A, C-terminal;Translation elongation factor EFTu/EF1A, domain 2;Translation elongation factor EF1A, eukaryotic/archaeal;
P10126	>sp|P10126|EF1A1_MOUSE Elongation factor 1-alpha 1 OS=Mus musculus GN=Eef1a1 PE=1 SV=3;>sp|P62631|EF1A2_MOUSE Elongation factor 1-alpha 2 OS=Mus musculus GN=Eef1a2 PE=1 SV=1	1	0.00515233	_TIEK(ac)FEK_	TIEK(1)FEK	41	-1.1479	93.649	cytosol	gene expression;organic substance biosynthetic process;biosynthetic process;macromolecule biosynthetic process;cellular macromolecule metabolic process;cellular process;translation;biological_process;cellular macromolecule biosynthetic process;metabolic process;organic substance metabolic process;cellular biosynthetic process;cellular protein metabolic process;macromolecule metabolic process;cell…	molecular_function;binding;heterocyclic compound binding;RNA binding;organic cyclic compound binding;nucleic acid binding;translation factor activity, nucleic acid binding;translation elongation factor activity;purine ribonucleotide binding;anion binding;ribonucleotide binding;small molecule binding;ion binding;ribonucleoside binding;purine ribonucleoside triphosphate binding;carbohydrate derivat…	intracellular;cell part;cell;intracellular part;cellular_component;cytoplasm;organelle;membrane-bounded organelle;intracellular organelle;intracellular membrane-bounded organelle;nucleus;	K03231	EEF1A:elongation factor 1-alpha;EEF1A:elongation factor 1-alpha;	RNA transport ;Legionellosis ;	IPR009000;IPR009001;IPR000795;IPR027417;IPR004160;IPR004161;IPR004539;	Translation protein, beta-barrel domain;Translation elongation factor EF1A/initiation factor IF2gamma, C-terminal;Elongation factor, GTP-binding domain;P-loop containing nucleoside triphosphate hydrolase;Translation elongation factor EFTu/EF1A, C-terminal;Translation elongation factor EFTu/EF1A, domain 2;Translation elongation factor EF1A, eukaryotic/archaeal;
P10639	>sp|P10639|THIO_MOUSE Thioredoxin OS=Mus musculus GN=Txn PE=1 SV=3	1	2.54364e-15	_LIESK(ac)EAFQEALAAAGDK_	LIESK(1)EAFQEALAAAGDK	8	2.6875	136.26	extracellular	biological_process;cellular homeostasis;cellular process;single-organism process;regulation of cellular process;single-organism cellular process;regulation of biological process;biological regulation;regulation of biological quality;homeostatic process;cell redox homeostasis;single-organism metabolic process;metabolic process;small molecule metabolic process;organic substance metabolic process;et…	oxidoreductase activity, acting on a sulfur group of donors;molecular_function;oxidoreductase activity;disulfide oxidoreductase activity;catalytic activity;protein disulfide oxidoreductase activity;electron carrier activity;peptide disulfide oxidoreductase activity;	neuron projection;cell part;cell;neuron part;cell projection;cellular_component;axon;intracellular;cytoplasmic part;cytoplasm;intracellular part;cytosol;dendrite;extracellular region;organelle;membrane-bounded organelle;intracellular organelle;intracellular membrane-bounded organelle;mitochondrion;cell body;neuronal cell body;nucleus;				IPR012336;IPR017937;IPR013766;IPR005746;	Thioredoxin-like fold;Thioredoxin, conserved site;Thioredoxin domain;Thioredoxin;
P10649	>sp|P10649|GSTM1_MOUSE Glutathione S-transferase Mu 1 OS=Mus musculus GN=Gstm1 PE=1 SV=2	1	0.000517967	_K(ac)HHLDGETEEER_	K(1)HHLDGETEEER	83	0.52497	94.09	cytosol	biological_process;metabolic process;cellular response to stimulus;cellular process;response to drug;single-organism process;single-organism cellular process;cellular response to chemical stimulus;response to chemical;response to stimulus;cellular response to drug;	molecular_function;transferase activity, transferring alkyl or aryl (other than = methyl) groups;catalytic activity;transferase activity;glutathione transferase activity;binding;protein binding;protein dimerization activity;protein heterodimerization activity;identical protein binding;protein homodimerization activity;	intracellular;cell part;cell;intracellular part;cellular_component;cytoplasm;	K00799	GST:glutathione S-transferase [EC:2.5.1.18];GST:glutathione S-transferase [EC:2.5.1.18];GST:glutathione S-transferase [EC:2.5.1.18];GST:glutathione S-transferase [EC:2.5.1.18];GST:glutathione S-transferase [EC:2.5.1.18];	Chemical carcinogenesis ;Prostate cancer ;Drug metabolism - cytochrome P450 ;Metabolism of xenobiotics by cytochrome P450 ;Glutathione metabolism ;	IPR012336;IPR003081;IPR004045;IPR004046;IPR010987;	Thioredoxin-like fold;Glutathione S-transferase, Mu class;Glutathione S-transferase, N-terminal;Glutathione S-transferase, C-terminal;Glutathione S-transferase, C-terminal-like;
P10649	>sp|P10649|GSTM1_MOUSE Glutathione S-transferase Mu 1 OS=Mus musculus GN=Gstm1 PE=1 SV=2;>sp|Q80W21|GSTM7_MOUSE Glutathione S-transferase Mu 7 OS=Mus musculus GN=Gstm7 PE=1 SV=1	1	4.55183e-09	_SQWLNEK(ac)FK_	SQWLNEK(1)FK	50	0.032157	134.13	cytosol	biological_process;metabolic process;cellular response to stimulus;cellular process;response to drug;single-organism process;single-organism cellular process;cellular response to chemical stimulus;response to chemical;response to stimulus;cellular response to drug;	molecular_function;transferase activity, transferring alkyl or aryl (other than = methyl) groups;catalytic activity;transferase activity;glutathione transferase activity;binding;protein binding;protein dimerization activity;protein heterodimerization activity;identical protein binding;protein homodimerization activity;	intracellular;cell part;cell;intracellular part;cellular_component;cytoplasm;	K00799	GST:glutathione S-transferase [EC:2.5.1.18];GST:glutathione S-transferase [EC:2.5.1.18];GST:glutathione S-transferase [EC:2.5.1.18];GST:glutathione S-transferase [EC:2.5.1.18];GST:glutathione S-transferase [EC:2.5.1.18];	Chemical carcinogenesis ;Prostate cancer ;Drug metabolism - cytochrome P450 ;Metabolism of xenobiotics by cytochrome P450 ;Glutathione metabolism ;	IPR012336;IPR003081;IPR004045;IPR004046;IPR010987;	Thioredoxin-like fold;Glutathione S-transferase, Mu class;Glutathione S-transferase, N-terminal;Glutathione S-transferase, C-terminal;Glutathione S-transferase, C-terminal-like;
Q6ZWY9	>sp|Q6ZWY9|H2B1C_MOUSE Histone H2B type 1-C/E/G OS=Mus musculus GN=Hist1h2bc PE=1 SV=3;>sp|P10853|H2B1F_MOUSE Histone H2B type 1-F/J/L OS=Mus musculus GN=Hist1h2bf PE=1 SV=2;>sp|Q8CGP2|H2B1P_MOUSE Histone H2B type 1-P OS=Mus musculus GN=Hist1h2bp PE=1 SV=3	1	8.62689e-07	_AVTK(ac)YTSSK_	AVTK(1)YTSSK	121	1.5576	129.82	nuclear	nitrogen compound metabolic process;chromosome organization;cellular aromatic compound metabolic process;protein-DNA complex subunit organization;nucleic acid metabolic process;cellular macromolecule metabolic process;protein complex subunit organization;single-organism cellular process;cellular component biogenesis;chromatin organization;protein complex biogenesis;DNA packaging;macromolecular co…	protein binding;molecular_function;binding;protein dimerization activity;protein heterodimerization activity;heterocyclic compound binding;organic cyclic compound binding;nucleic acid binding;DNA binding;	chromosome;cell;cellular_component;intracellular;protein complex;intracellular non-membrane-bounded organelle;organelle;DNA bending complex;protein-DNA complex;non-membrane-bounded organelle;macromolecular complex;intracellular organelle part;cell part;chromosomal part;intracellular organelle;intracellular part;organelle part;chromatin;DNA packaging complex;nucleosome;membrane-bounded organelle;i…	K11252	H2B:histone H2B;H2B:histone H2B;H2B:histone H2B;	Viral carcinogenesis ;Alcoholism ;Systemic lupus erythematosus ;	IPR007125;IPR000558;IPR009072;	Histone core;Histone H2B;Histone-fold;
Q6ZWY9	>sp|Q6ZWY9|H2B1C_MOUSE Histone H2B type 1-C/E/G OS=Mus musculus GN=Hist1h2bc PE=1 SV=3;>sp|P10853|H2B1F_MOUSE Histone H2B type 1-F/J/L OS=Mus musculus GN=Hist1h2bf PE=1 SV=2;>sp|Q8CGP2|H2B1P_MOUSE Histone H2B type 1-P OS=Mus musculus GN=Hist1h2bp PE=1 SV=3	1	0.000225529	_HAVSEGTK(ac)AVTK_	HAVSEGTK(1)AVTK	117	1.9787	108.35	nuclear	nitrogen compound metabolic process;chromosome organization;cellular aromatic compound metabolic process;protein-DNA complex subunit organization;nucleic acid metabolic process;cellular macromolecule metabolic process;protein complex subunit organization;single-organism cellular process;cellular component biogenesis;chromatin organization;protein complex biogenesis;DNA packaging;macromolecular co…	protein binding;molecular_function;binding;protein dimerization activity;protein heterodimerization activity;heterocyclic compound binding;organic cyclic compound binding;nucleic acid binding;DNA binding;	chromosome;cell;cellular_component;intracellular;protein complex;intracellular non-membrane-bounded organelle;organelle;DNA bending complex;protein-DNA complex;non-membrane-bounded organelle;macromolecular complex;intracellular organelle part;cell part;chromosomal part;intracellular organelle;intracellular part;organelle part;chromatin;DNA packaging complex;nucleosome;membrane-bounded organelle;i…	K11252	H2B:histone H2B;H2B:histone H2B;H2B:histone H2B;	Viral carcinogenesis ;Alcoholism ;Systemic lupus erythematosus ;	IPR007125;IPR000558;IPR009072;	Histone core;Histone H2B;Histone-fold;
Q6ZWY9	>sp|Q6ZWY9|H2B1C_MOUSE Histone H2B type 1-C/E/G OS=Mus musculus GN=Hist1h2bc PE=1 SV=3;>sp|P10853|H2B1F_MOUSE Histone H2B type 1-F/J/L OS=Mus musculus GN=Hist1h2bf PE=1 SV=2;>sp|Q8CGP2|H2B1P_MOUSE Histone H2B type 1-P OS=Mus musculus GN=Hist1h2bp PE=1 SV=3	1	0.00489303	_K(ac)GSK(ac)K(ac)AVTK(ac)AQK_	K(1)GSK(1)K(1)AVTK(1)AQK	17	0.2635	104.22	nuclear	nitrogen compound metabolic process;chromosome organization;cellular aromatic compound metabolic process;protein-DNA complex subunit organization;nucleic acid metabolic process;cellular macromolecule metabolic process;protein complex subunit organization;single-organism cellular process;cellular component biogenesis;chromatin organization;protein complex biogenesis;DNA packaging;macromolecular co…	protein binding;molecular_function;binding;protein dimerization activity;protein heterodimerization activity;heterocyclic compound binding;organic cyclic compound binding;nucleic acid binding;DNA binding;	chromosome;cell;cellular_component;intracellular;protein complex;intracellular non-membrane-bounded organelle;organelle;DNA bending complex;protein-DNA complex;non-membrane-bounded organelle;macromolecular complex;intracellular organelle part;cell part;chromosomal part;intracellular organelle;intracellular part;organelle part;chromatin;DNA packaging complex;nucleosome;membrane-bounded organelle;i…	K11252	H2B:histone H2B;H2B:histone H2B;H2B:histone H2B;	Viral carcinogenesis ;Alcoholism ;Systemic lupus erythematosus ;	IPR007125;IPR000558;IPR009072;	Histone core;Histone H2B;Histone-fold;
Q6ZWY9	>sp|Q6ZWY9|H2B1C_MOUSE Histone H2B type 1-C/E/G OS=Mus musculus GN=Hist1h2bc PE=1 SV=3;>sp|P10853|H2B1F_MOUSE Histone H2B type 1-F/J/L OS=Mus musculus GN=Hist1h2bf PE=1 SV=2;>sp|Q8CGP2|H2B1P_MOUSE Histone H2B type 1-P OS=Mus musculus GN=Hist1h2bp PE=1 SV=3	1	0.00489303	_K(ac)GSK(ac)K(ac)AVTK(ac)AQK_	K(1)GSK(1)K(1)AVTK(1)AQK	21	0.2635	104.22	nuclear	nitrogen compound metabolic process;chromosome organization;cellular aromatic compound metabolic process;protein-DNA complex subunit organization;nucleic acid metabolic process;cellular macromolecule metabolic process;protein complex subunit organization;single-organism cellular process;cellular component biogenesis;chromatin organization;protein complex biogenesis;DNA packaging;macromolecular co…	protein binding;molecular_function;binding;protein dimerization activity;protein heterodimerization activity;heterocyclic compound binding;organic cyclic compound binding;nucleic acid binding;DNA binding;	chromosome;cell;cellular_component;intracellular;protein complex;intracellular non-membrane-bounded organelle;organelle;DNA bending complex;protein-DNA complex;non-membrane-bounded organelle;macromolecular complex;intracellular organelle part;cell part;chromosomal part;intracellular organelle;intracellular part;organelle part;chromatin;DNA packaging complex;nucleosome;membrane-bounded organelle;i…	K11252	H2B:histone H2B;H2B:histone H2B;H2B:histone H2B;	Viral carcinogenesis ;Alcoholism ;Systemic lupus erythematosus ;	IPR007125;IPR000558;IPR009072;	Histone core;Histone H2B;Histone-fold;
Q6ZWY9	>sp|Q6ZWY9|H2B1C_MOUSE Histone H2B type 1-C/E/G OS=Mus musculus GN=Hist1h2bc PE=1 SV=3;>sp|P10853|H2B1F_MOUSE Histone H2B type 1-F/J/L OS=Mus musculus GN=Hist1h2bf PE=1 SV=2;>sp|Q8CGP2|H2B1P_MOUSE Histone H2B type 1-P OS=Mus musculus GN=Hist1h2bp PE=1 SV=3	1	0.0263435	_PEPAK(ac)SAPAPK(ac)K(ac)GSK(ac)K_	PEPAK(1)SAPAPK(1)K(1)GSK(1)K	13	-1.4377	102.52	nuclear	nitrogen compound metabolic process;chromosome organization;cellular aromatic compound metabolic process;protein-DNA complex subunit organization;nucleic acid metabolic process;cellular macromolecule metabolic process;protein complex subunit organization;single-organism cellular process;cellular component biogenesis;chromatin organization;protein complex biogenesis;DNA packaging;macromolecular co…	protein binding;molecular_function;binding;protein dimerization activity;protein heterodimerization activity;heterocyclic compound binding;organic cyclic compound binding;nucleic acid binding;DNA binding;	chromosome;cell;cellular_component;intracellular;protein complex;intracellular non-membrane-bounded organelle;organelle;DNA bending complex;protein-DNA complex;non-membrane-bounded organelle;macromolecular complex;intracellular organelle part;cell part;chromosomal part;intracellular organelle;intracellular part;organelle part;chromatin;DNA packaging complex;nucleosome;membrane-bounded organelle;i…	K11252	H2B:histone H2B;H2B:histone H2B;H2B:histone H2B;	Viral carcinogenesis ;Alcoholism ;Systemic lupus erythematosus ;	IPR007125;IPR000558;IPR009072;	Histone core;Histone H2B;Histone-fold;
Q6ZWY9	>sp|Q6ZWY9|H2B1C_MOUSE Histone H2B type 1-C/E/G OS=Mus musculus GN=Hist1h2bc PE=1 SV=3;>sp|P10853|H2B1F_MOUSE Histone H2B type 1-F/J/L OS=Mus musculus GN=Hist1h2bf PE=1 SV=2;>sp|Q8CGP2|H2B1P_MOUSE Histone H2B type 1-P OS=Mus musculus GN=Hist1h2bp PE=1 SV=3	1	0.0263435	_PEPAK(ac)SAPAPK(ac)K(ac)GSK(ac)K_	PEPAK(1)SAPAPK(1)K(1)GSK(1)K	16	-1.4377	102.52	nuclear	nitrogen compound metabolic process;chromosome organization;cellular aromatic compound metabolic process;protein-DNA complex subunit organization;nucleic acid metabolic process;cellular macromolecule metabolic process;protein complex subunit organization;single-organism cellular process;cellular component biogenesis;chromatin organization;protein complex biogenesis;DNA packaging;macromolecular co…	protein binding;molecular_function;binding;protein dimerization activity;protein heterodimerization activity;heterocyclic compound binding;organic cyclic compound binding;nucleic acid binding;DNA binding;	chromosome;cell;cellular_component;intracellular;protein complex;intracellular non-membrane-bounded organelle;organelle;DNA bending complex;protein-DNA complex;non-membrane-bounded organelle;macromolecular complex;intracellular organelle part;cell part;chromosomal part;intracellular organelle;intracellular part;organelle part;chromatin;DNA packaging complex;nucleosome;membrane-bounded organelle;i…	K11252	H2B:histone H2B;H2B:histone H2B;H2B:histone H2B;	Viral carcinogenesis ;Alcoholism ;Systemic lupus erythematosus ;	IPR007125;IPR000558;IPR009072;	Histone core;Histone H2B;Histone-fold;
Q6ZWY9	>sp|Q6ZWY9|H2B1C_MOUSE Histone H2B type 1-C/E/G OS=Mus musculus GN=Hist1h2bc PE=1 SV=3;>sp|P10853|H2B1F_MOUSE Histone H2B type 1-F/J/L OS=Mus musculus GN=Hist1h2bf PE=1 SV=2;>sp|Q8CGP2|H2B1P_MOUSE Histone H2B type 1-P OS=Mus musculus GN=Hist1h2bp PE=1 SV=3	1	2.73417e-36	_LLLPGELAK(ac)HAVSEGTK_	LLLPGELAK(1)HAVSEGTK	109	1.0174	174.87	nuclear	nitrogen compound metabolic process;chromosome organization;cellular aromatic compound metabolic process;protein-DNA complex subunit organization;nucleic acid metabolic process;cellular macromolecule metabolic process;protein complex subunit organization;single-organism cellular process;cellular component biogenesis;chromatin organization;protein complex biogenesis;DNA packaging;macromolecular co…	protein binding;molecular_function;binding;protein dimerization activity;protein heterodimerization activity;heterocyclic compound binding;organic cyclic compound binding;nucleic acid binding;DNA binding;	chromosome;cell;cellular_component;intracellular;protein complex;intracellular non-membrane-bounded organelle;organelle;DNA bending complex;protein-DNA complex;non-membrane-bounded organelle;macromolecular complex;intracellular organelle part;cell part;chromosomal part;intracellular organelle;intracellular part;organelle part;chromatin;DNA packaging complex;nucleosome;membrane-bounded organelle;i…	K11252	H2B:histone H2B;H2B:histone H2B;H2B:histone H2B;	Viral carcinogenesis ;Alcoholism ;Systemic lupus erythematosus ;	IPR007125;IPR000558;IPR009072;	Histone core;Histone H2B;Histone-fold;
Q6ZWY9	>sp|Q6ZWY9|H2B1C_MOUSE Histone H2B type 1-C/E/G OS=Mus musculus GN=Hist1h2bc PE=1 SV=3;>sp|P10853|H2B1F_MOUSE Histone H2B type 1-F/J/L OS=Mus musculus GN=Hist1h2bf PE=1 SV=2;>sp|Q64478|H2B1H_MOUSE Histone H2B type 1-H OS=Mus musculus GN=Hist1h2bh PE=1 SV=3	1	0.0339249	_PEPAK(ac)SAPAPK(ac)K(ac)GSK(ac)K_	PEPAK(1)SAPAPK(1)K(1)GSK(1)K	6	-1.4377	96.447	nuclear	nitrogen compound metabolic process;chromosome organization;cellular aromatic compound metabolic process;protein-DNA complex subunit organization;nucleic acid metabolic process;cellular macromolecule metabolic process;protein complex subunit organization;single-organism cellular process;cellular component biogenesis;chromatin organization;protein complex biogenesis;DNA packaging;macromolecular co…	protein binding;molecular_function;binding;protein dimerization activity;protein heterodimerization activity;heterocyclic compound binding;organic cyclic compound binding;nucleic acid binding;DNA binding;	chromosome;cell;cellular_component;intracellular;protein complex;intracellular non-membrane-bounded organelle;organelle;DNA bending complex;protein-DNA complex;non-membrane-bounded organelle;macromolecular complex;intracellular organelle part;cell part;chromosomal part;intracellular organelle;intracellular part;organelle part;chromatin;DNA packaging complex;nucleosome;membrane-bounded organelle;i…	K11252	H2B:histone H2B;H2B:histone H2B;H2B:histone H2B;	Viral carcinogenesis ;Alcoholism ;Systemic lupus erythematosus ;	IPR007125;IPR000558;IPR009072;	Histone core;Histone H2B;Histone-fold;
Q6ZWY9	>sp|Q6ZWY9|H2B1C_MOUSE Histone H2B type 1-C/E/G OS=Mus musculus GN=Hist1h2bc PE=1 SV=3;>sp|P10853|H2B1F_MOUSE Histone H2B type 1-F/J/L OS=Mus musculus GN=Hist1h2bf PE=1 SV=2;>sp|Q64478|H2B1H_MOUSE Histone H2B type 1-H OS=Mus musculus GN=Hist1h2bh PE=1 SV=3	1	0.0339249	_PEPAK(ac)SAPAPK(ac)K(ac)GSK(ac)K_	PEPAK(1)SAPAPK(1)K(1)GSK(1)K	12	-1.4377	96.447	nuclear	nitrogen compound metabolic process;chromosome organization;cellular aromatic compound metabolic process;protein-DNA complex subunit organization;nucleic acid metabolic process;cellular macromolecule metabolic process;protein complex subunit organization;single-organism cellular process;cellular component biogenesis;chromatin organization;protein complex biogenesis;DNA packaging;macromolecular co…	protein binding;molecular_function;binding;protein dimerization activity;protein heterodimerization activity;heterocyclic compound binding;organic cyclic compound binding;nucleic acid binding;DNA binding;	chromosome;cell;cellular_component;intracellular;protein complex;intracellular non-membrane-bounded organelle;organelle;DNA bending complex;protein-DNA complex;non-membrane-bounded organelle;macromolecular complex;intracellular organelle part;cell part;chromosomal part;intracellular organelle;intracellular part;organelle part;chromatin;DNA packaging complex;nucleosome;membrane-bounded organelle;i…	K11252	H2B:histone H2B;H2B:histone H2B;H2B:histone H2B;	Viral carcinogenesis ;Alcoholism ;Systemic lupus erythematosus ;	IPR007125;IPR000558;IPR009072;	Histone core;Histone H2B;Histone-fold;
Q6ZWY9	>sp|Q6ZWY9|H2B1C_MOUSE Histone H2B type 1-C/E/G OS=Mus musculus GN=Hist1h2bc PE=1 SV=3;>sp|P10853|H2B1F_MOUSE Histone H2B type 1-F/J/L OS=Mus musculus GN=Hist1h2bf PE=1 SV=2;>sp|Q8CGP2|H2B1P_MOUSE Histone H2B type 1-P OS=Mus musculus GN=Hist1h2bp PE=1 SV=3	1	0.000134561	_VLK(ac)QVHPDTGISSK_	VLK(1)QVHPDTGISSK	47	1.498	95.067	nuclear	nitrogen compound metabolic process;chromosome organization;cellular aromatic compound metabolic process;protein-DNA complex subunit organization;nucleic acid metabolic process;cellular macromolecule metabolic process;protein complex subunit organization;single-organism cellular process;cellular component biogenesis;chromatin organization;protein complex biogenesis;DNA packaging;macromolecular co…	protein binding;molecular_function;binding;protein dimerization activity;protein heterodimerization activity;heterocyclic compound binding;organic cyclic compound binding;nucleic acid binding;DNA binding;	chromosome;cell;cellular_component;intracellular;protein complex;intracellular non-membrane-bounded organelle;organelle;DNA bending complex;protein-DNA complex;non-membrane-bounded organelle;macromolecular complex;intracellular organelle part;cell part;chromosomal part;intracellular organelle;intracellular part;organelle part;chromatin;DNA packaging complex;nucleosome;membrane-bounded organelle;i…	K11252	H2B:histone H2B;H2B:histone H2B;H2B:histone H2B;	Viral carcinogenesis ;Alcoholism ;Systemic lupus erythematosus ;	IPR007125;IPR000558;IPR009072;	Histone core;Histone H2B;Histone-fold;
P10922	>sp|P10922|H10_MOUSE Histone H1.0 OS=Mus musculus GN=H1f0 PE=2 SV=4	1	1.9633e-08	_QSIQK(ac)YIK_	QSIQK(1)YIK	52	-0.10284	132.01	nuclear	nitrogen compound metabolic process;chromosome organization;cellular aromatic compound metabolic process;protein-DNA complex subunit organization;nucleic acid metabolic process;cellular macromolecule metabolic process;protein complex subunit organization;single-organism cellular process;cellular component biogenesis;chromatin organization;protein complex biogenesis;DNA packaging;macromolecular co…	molecular_function;binding;heterocyclic compound binding;organic cyclic compound binding;nucleic acid binding;DNA binding;	chromosome;cell;cellular_component;intracellular;protein complex;intracellular non-membrane-bounded organelle;organelle;DNA bending complex;protein-DNA complex;non-membrane-bounded organelle;macromolecular complex;intracellular organelle part;cell part;chromosomal part;intracellular organelle;intracellular part;organelle part;chromatin;DNA packaging complex;nucleosome;membrane-bounded organelle;i…				IPR011991;IPR005819;IPR005818;	Winged helix-turn-helix DNA-binding domain;Histone H5;Linker histone H1/H5, domain H15;
P11531	>sp|P11531|DMD_MOUSE Dystrophin OS=Mus musculus GN=Dmd PE=1 SV=3	1	0.0107287	_YFAK(ac)HPR_	YFAK(1)HPR	3381	2.0575	84.244	nuclear	biological_process;protein complex assembly;cellular component assembly;protein complex subunit organization;cellular component biogenesis;protein complex biogenesis;macromolecular complex assembly;cellular component organization or biogenesis;macromolecular complex subunit organization;cellular component organization;cellular macromolecular complex assembly;cellular protein complex assembly;macr…	molecular_function;binding;protein binding;cation binding;ion binding;transition metal ion binding;metal ion binding;zinc ion binding;calcium ion binding;structural molecule activity;structural constituent of muscle;	cell part;cell;cellular_component;cell surface;cell junction;cell-substrate junction;myofibril;intracellular;cytoplasmic part;cytoplasm;intracellular non-membrane-bounded organelle;contractile fiber part;organelle;contractile fiber;non-membrane-bounded organelle;intracellular organelle;intracellular part;organelle part;costamere;cytoskeleton;protein complex;plasma membrane part;membrane;plasma me…	K10366	DMD:dystrophin;DMD:dystrophin;DMD:dystrophin;DMD:dystrophin;	Dilated cardiomyopathy ;Hypertrophic cardiomyopathy (HCM) ;Viral myocarditis ;Arrhythmogenic right ventricular cardiomyopathy (ARVC) ;	IPR016344;IPR000433;IPR015153;IPR015154;IPR002017;IPR001715;IPR001202;IPR001589;IPR011992;IPR018159;	Dystrophin/utrophin;Zinc finger, ZZ-type;EF-hand domain, type 1;EF-hand domain, type 2;Spectrin repeat;Calponin homology domain;WW domain;Actinin-type actin-binding domain, conserved site;EF-hand domain pair;Spectrin/alpha-actinin;
P11798	>sp|P11798|KCC2A_MOUSE Calcium/calmodulin-dependent protein kinase type II subunit alpha OS=Mus musculus GN=Camk2a PE=1 SV=2;>sp|Q6PHZ2|KCC2D_MOUSE Calcium/calmodulin-dependent protein kinase type II subunit delta OS=Mus musculus GN=Camk2d PE=1 SV=1;>sp|Q9	1	0.0463727	_LLK(ac)HPNIVR_	LLK(1)HPNIVR	68	0.80615	46.39	cytosol	cellular process;cellular macromolecule metabolic process;phosphate-containing compound metabolic process;phosphorus metabolic process;phosphorylation;biological_process;metabolic process;macromolecule modification;organic substance metabolic process;cellular protein metabolic process;protein modification process;protein metabolic process;cellular metabolic process;cellular protein modification p…	molecular_function;protein kinase activity;kinase activity;phosphotransferase activity, alcohol group as acceptor;catalytic activity;transferase activity;transferase activity, transferring phosphorus-containing groups;protein serine/threonine kinase activity;calmodulin-dependent protein kinase activity;protein binding;binding;calmodulin binding;purine ribonucleotide binding;anion binding;ribonucl…	intracellular;protein complex;macromolecular complex;cell part;cell;intracellular part;cellular_component;calcium- and calmodulin-dependent protein kinase complex;cell junction;cytoplasm;membrane;cell periphery;plasma membrane;plasma membrane part;synapse part;synaptic membrane;synapse;neuron part;membrane part;presynaptic membrane;				IPR008271;IPR017441;IPR000719;IPR002290;IPR013543;IPR011009;	Serine/threonine-protein kinase, active site;Protein kinase, ATP binding site;Protein kinase domain;Serine/threonine/dual specificity protein kinase, catalytic domain;Calcium/calmodulin-dependent protein kinase II, association-domain;Protein kinase-like domain;
P11983	>sp|P11983|TCPA_MOUSE T-complex protein 1 subunit alpha OS=Mus musculus GN=Tcp1 PE=1 SV=3	1	0.000704114	_DLK(ac)HVAK_	DLK(1)HVAK	317	-3.7312	114.28	cytosol	biological_process;cellular process;cellular macromolecule metabolic process;metabolic process;organic substance metabolic process;cellular protein metabolic process;protein metabolic process;macromolecule metabolic process;cellular metabolic process;primary metabolic process;protein folding;sperm-egg recognition;cell recognition;reproductive process;single-organism process;cellular process invol…	purine ribonucleotide binding;anion binding;ribonucleotide binding;small molecule binding;ion binding;ribonucleoside binding;purine ribonucleoside triphosphate binding;carbohydrate derivative binding;adenyl ribonucleotide binding;nucleoside phosphate binding;molecular_function;nucleotide binding;nucleoside binding;adenyl nucleotide binding;heterocyclic compound binding;binding;purine nucleoside b…	sperm part;membrane-bounded vesicle;cell;cytoplasmic vesicle;cellular_component;vesicle;intracellular membrane-bounded organelle;intracellular;cytoplasmic part;cytoplasm;organelle;cell part;membrane-bounded organelle;cytoplasmic membrane-bounded vesicle;intracellular organelle;intracellular part;secretory granule;acrosomal vesicle;cell junction;cytosolic part;protein complex;macromolecular comple…				IPR017998;IPR002423;IPR002194;IPR027409;IPR027413;IPR027410;	Chaperone tailless complex polypeptide 1 (TCP-1);Chaperonin Cpn60/TCP-1;Chaperonin TCP-1, conserved site;GroEL-like apical domain;GroEL-like equatorial domain;TCP-1-like chaperonin intermediate domain;
P13020	>sp|P13020|GELS_MOUSE Gelsolin OS=Mus musculus GN=Gsn PE=1 SV=3;>sp|Q62468|VILI_MOUSE Villin-1 OS=Mus musculus GN=Vil1 PE=1 SV=3	1	0.022088	_IFVWK(ac)GK_	IFVWK(1)GK	344	1.868	72.138	extracellular	protein polymerization;regulation of protein depolymerization;protein complex subunit organization;protein complex biogenesis;macromolecular complex subunit organization;cellular protein complex assembly;cellular protein complex disassembly;regulation of actin filament depolymerization;negative regulation of actin filament depolymerization;regulation of actin filament length;regulation of actin f…	protein binding;cytoskeletal protein binding;molecular_function;binding;actin binding;cation binding;ion binding;metal ion binding;	intracellular;intracellular non-membrane-bounded organelle;organelle;non-membrane-bounded organelle;cell part;cell;intracellular organelle;intracellular part;cellular_component;cytoskeleton;actin cytoskeleton;cytoplasmic part;cytoplasm;cytosol;extracellular region;extracellular region part;extracellular space;cell projection;cell leading edge;lamellipodium;perinuclear region of cytoplasm;macromol…	K05768	GSN:gelsolin;GSN:gelsolin;GSN:gelsolin;	Viral carcinogenesis ;Regulation of actin cytoskeleton ;Fc gamma R-mediated phagocytosis ;	IPR029006;IPR007122;IPR007123;	ADF-H/Gelsolin-like domain;Villin/Gelsolin;Gelsolin-like domain;
P14069	>sp|P14069|S10A6_MOUSE Protein S100-A6 OS=Mus musculus GN=S100a6 PE=1 SV=3	1	0.0223187	_EGDK(ac)HTLSK_	EGDK(1)HTLSK	26	1.0048	64.374	cytosol		molecular_function;binding;cation binding;ion binding;metal ion binding;calcium ion binding;transporter activity;substrate-specific transmembrane transporter activity;transmembrane transporter activity;substrate-specific transporter activity;ion transmembrane transporter activity;transition metal ion binding;zinc ion binding;	intracellular;cytoplasmic part;cytoplasm;cell part;cell;intracellular part;cellular_component;cytosol;plasma membrane;cell periphery;plasma membrane part;membrane;cytoplasmic side of plasma membrane;membrane part;extrinsic to plasma membrane;extrinsic to membrane;extrinsic to cytoplasmic side of plasma membrane;organelle envelope;nucleus;envelope;endomembrane system;intracellular membrane-bounded…				IPR001751;IPR013787;IPR018247;IPR002048;IPR011992;	S100/Calbindin-D9k, conserved site;S100/CaBP-9k-type, calcium binding, subdomain;EF-Hand 1, calcium-binding site;EF-hand domain;EF-hand domain pair;
P14131	>sp|P14131|RS16_MOUSE 40S ribosomal protein S16 OS=Mus musculus GN=Rps16 PE=2 SV=4	1	0.000855881	_TLQYK(ac)LLEPVLLLGK_	TLQYK(1)LLEPVLLLGK	50	0.66824	78.69	cytosol	gene expression;organic substance biosynthetic process;biosynthetic process;macromolecule biosynthetic process;cellular macromolecule metabolic process;cellular process;biological_process;cellular macromolecule biosynthetic process;metabolic process;organic substance metabolic process;cellular biosynthetic process;cellular protein metabolic process;macromolecule metabolic process;cellular metabol…	molecular_function;structural molecule activity;structural constituent of ribosome;binding;heterocyclic compound binding;organic cyclic compound binding;nucleic acid binding;RNA binding;	cell;cellular_component;intracellular;cytoplasmic part;cytoplasm;intracellular non-membrane-bounded organelle;organelle;macromolecular complex;non-membrane-bounded organelle;ribonucleoprotein complex;cell part;intracellular organelle;intracellular part;ribosome;small ribosomal subunit;ribosomal subunit;cytosol;cytosolic part;cytosolic ribosome;intracellular organelle part;organelle part;cytosolic…	K02960	RP-S16e:small subunit ribosomal protein S16e;	Ribosome ;	IPR000754;IPR014721;IPR020568;IPR020574;	Ribosomal protein S9;Ribosomal protein S5 domain 2-type fold, subgroup;Ribosomal protein S5 domain 2-type fold;Ribosomal protein S9, conserved site;
P14152	>sp|P14152|MDHC_MOUSE Malate dehydrogenase, cytoplasmic OS=Mus musculus GN=Mdh1 PE=1 SV=3	1	0.000216268	_DLLK(ac)ANVK_	DLLK(1)ANVK	103	-0.54414	113.62	cytosol	biological_process;metabolic process;organic substance metabolic process;primary metabolic process;carbohydrate metabolic process;single-organism metabolic process;oxidation-reduction process;cellular process;dicarboxylic acid metabolic process;small molecule metabolic process;organic acid metabolic process;oxoacid metabolic process;carboxylic acid metabolic process;cellular metabolic process;mal…	molecular_function;catalytic activity;oxidoreductase activity;oxidoreductase activity, acting on CH-OH group of donors;oxidoreductase activity, acting on the CH-OH group of donors, NAD = or NADP as acceptor;malate dehydrogenase activity;L-malate dehydrogenase activity;nucleoside phosphate binding;coenzyme binding;cofactor binding;nucleotide binding;heterocyclic compound binding;binding;small mole…	cytoskeletal part;microtubule organizing center;cell;cellular_component;intracellular;intracellular non-membrane-bounded organelle;organelle;non-membrane-bounded organelle;intracellular organelle part;cell part;microtubule cytoskeleton;intracellular organelle;intracellular part;organelle part;cytoskeleton;centrosome;cytoplasmic part;cytoplasm;membrane-bounded organelle;intracellular membrane-boun…	K00025	MDH1:malate dehydrogenase [EC:1.1.1.37];MDH1:malate dehydrogenase [EC:1.1.1.37];MDH1:malate dehydrogenase [EC:1.1.1.37];MDH1:malate dehydrogenase [EC:1.1.1.37];MDH1:malate dehydrogenase [EC:1.1.1.37];MDH1:malate dehydrogenase [EC:1.1.1.37];MDH1:malate dehydrogenase [EC:1.1.1.37];	Metabolic pathways ;Carbon metabolism ;Cysteine and methionine metabolism ;Pyruvate metabolism ;Citrate cycle (TCA cycle) ;Glyoxylate and dicarboxylate metabolism ;Proximal tubule bicarbonate reclamation ;	IPR015955;IPR022383;IPR016040;IPR001557;IPR001236;IPR001252;IPR010945;IPR011274;	Lactate dehydrogenase/glycoside hydrolase, family 4, C-terminal;Lactate/malate dehydrogenase, C-terminal;NAD(P)-binding domain;L-lactate/malate dehydrogenase;Lactate/malate dehydrogenase, N-terminal;Malate dehydrogenase, active site;Malate dehydrogenase, type 2;Malate dehydrogenase, NAD-dependent, cytosolic;
P14152	>sp|P14152|MDHC_MOUSE Malate dehydrogenase, cytoplasmic OS=Mus musculus GN=Mdh1 PE=1 SV=3	1	1.59987e-08	_SQGTALEK(ac)YAK_	SQGTALEK(1)YAK	118	-1.7942	134.68	cytosol	biological_process;metabolic process;organic substance metabolic process;primary metabolic process;carbohydrate metabolic process;single-organism metabolic process;oxidation-reduction process;cellular process;dicarboxylic acid metabolic process;small molecule metabolic process;organic acid metabolic process;oxoacid metabolic process;carboxylic acid metabolic process;cellular metabolic process;mal…	molecular_function;catalytic activity;oxidoreductase activity;oxidoreductase activity, acting on CH-OH group of donors;oxidoreductase activity, acting on the CH-OH group of donors, NAD = or NADP as acceptor;malate dehydrogenase activity;L-malate dehydrogenase activity;nucleoside phosphate binding;coenzyme binding;cofactor binding;nucleotide binding;heterocyclic compound binding;binding;small mole…	cytoskeletal part;microtubule organizing center;cell;cellular_component;intracellular;intracellular non-membrane-bounded organelle;organelle;non-membrane-bounded organelle;intracellular organelle part;cell part;microtubule cytoskeleton;intracellular organelle;intracellular part;organelle part;cytoskeleton;centrosome;cytoplasmic part;cytoplasm;membrane-bounded organelle;intracellular membrane-boun…	K00025	MDH1:malate dehydrogenase [EC:1.1.1.37];MDH1:malate dehydrogenase [EC:1.1.1.37];MDH1:malate dehydrogenase [EC:1.1.1.37];MDH1:malate dehydrogenase [EC:1.1.1.37];MDH1:malate dehydrogenase [EC:1.1.1.37];MDH1:malate dehydrogenase [EC:1.1.1.37];MDH1:malate dehydrogenase [EC:1.1.1.37];	Metabolic pathways ;Carbon metabolism ;Cysteine and methionine metabolism ;Pyruvate metabolism ;Citrate cycle (TCA cycle) ;Glyoxylate and dicarboxylate metabolism ;Proximal tubule bicarbonate reclamation ;	IPR015955;IPR022383;IPR016040;IPR001557;IPR001236;IPR001252;IPR010945;IPR011274;	Lactate dehydrogenase/glycoside hydrolase, family 4, C-terminal;Lactate/malate dehydrogenase, C-terminal;NAD(P)-binding domain;L-lactate/malate dehydrogenase;Lactate/malate dehydrogenase, N-terminal;Malate dehydrogenase, active site;Malate dehydrogenase, type 2;Malate dehydrogenase, NAD-dependent, cytosolic;
P14211	>sp|P14211|CALR_MOUSE Calreticulin OS=Mus musculus GN=Calr PE=1 SV=1	1	0.00636475	_FYGDLEK(ac)DK_	FYGDLEK(1)DK	62	1.1595	77.062	endoplasmic reticulum	biological_process;cellular process;cellular macromolecule metabolic process;metabolic process;organic substance metabolic process;cellular protein metabolic process;protein metabolic process;macromolecule metabolic process;cellular metabolic process;primary metabolic process;protein folding;single-organism developmental process;single-organism cellular process;cellular developmental process;orga…	molecular_function;binding;cation binding;ion binding;metal ion binding;calcium ion binding;protein binding;unfolded protein binding;carbohydrate binding;hormone binding;transition metal ion binding;iron ion binding;heterocyclic compound binding;RNA binding;organic cyclic compound binding;nucleic acid binding;mRNA binding;amide binding;peptide binding;	intracellular;cytoplasmic part;cytoplasm;organelle;membrane-bounded organelle;cell part;cell;intracellular organelle;intracellular part;cellular_component;intracellular membrane-bounded organelle;endoplasmic reticulum;sperm part;membrane-bounded vesicle;cytoplasmic vesicle;vesicle;cytoplasmic membrane-bounded vesicle;secretory granule;acrosomal vesicle;cytosol;plasma membrane part;membrane;plasma…	K08057	CALR:calreticulin;CALR:calreticulin;CALR:calreticulin;CALR:calreticulin;CALR:calreticulin;	HTLV-I infection ;Phagosome ;Protein processing in endoplasmic reticulum ;Chagas disease (American trypanosomiasis) ;Antigen processing and presentation ;	IPR013320;IPR009169;IPR009033;IPR001580;IPR018124;	Concanavalin A-like lectin/glucanase domain;Calreticulin;Calreticulin/calnexin, P domain;Calreticulin/calnexin;Calreticulin/calnexin, conserved site;
P14211	>sp|P14211|CALR_MOUSE Calreticulin OS=Mus musculus GN=Calr PE=1 SV=1	1	0.0311458	_WVESK(ac)HK_	WVESK(1)HK	41	1.1241	62.659	endoplasmic reticulum	biological_process;cellular process;cellular macromolecule metabolic process;metabolic process;organic substance metabolic process;cellular protein metabolic process;protein metabolic process;macromolecule metabolic process;cellular metabolic process;primary metabolic process;protein folding;single-organism developmental process;single-organism cellular process;cellular developmental process;orga…	molecular_function;binding;cation binding;ion binding;metal ion binding;calcium ion binding;protein binding;unfolded protein binding;carbohydrate binding;hormone binding;transition metal ion binding;iron ion binding;heterocyclic compound binding;RNA binding;organic cyclic compound binding;nucleic acid binding;mRNA binding;amide binding;peptide binding;	intracellular;cytoplasmic part;cytoplasm;organelle;membrane-bounded organelle;cell part;cell;intracellular organelle;intracellular part;cellular_component;intracellular membrane-bounded organelle;endoplasmic reticulum;sperm part;membrane-bounded vesicle;cytoplasmic vesicle;vesicle;cytoplasmic membrane-bounded vesicle;secretory granule;acrosomal vesicle;cytosol;plasma membrane part;membrane;plasma…	K08057	CALR:calreticulin;CALR:calreticulin;CALR:calreticulin;CALR:calreticulin;CALR:calreticulin;	HTLV-I infection ;Phagosome ;Protein processing in endoplasmic reticulum ;Chagas disease (American trypanosomiasis) ;Antigen processing and presentation ;	IPR013320;IPR009169;IPR009033;IPR001580;IPR018124;	Concanavalin A-like lectin/glucanase domain;Calreticulin;Calreticulin/calnexin, P domain;Calreticulin/calnexin;Calreticulin/calnexin, conserved site;
P14733	>sp|P14733|LMNB1_MOUSE Lamin-B1 OS=Mus musculus GN=Lmnb1 PE=1 SV=3	1	0.00295058	_LQIELGK(ac)FK_	LQIELGK(1)FK	110	0.1856	86.014	nuclear	regulation of protein kinase activity;cellular macromolecule metabolic process;regulation of phosphate metabolic process;regulation of metabolic process;positive regulation of phosphorus metabolic process;phosphate-containing compound metabolic process;phosphorus metabolic process;regulation of biological process;positive regulation of protein kinase activity;regulation of protein modification pr…	molecular_function;structural molecule activity;protein binding;protein kinase binding;binding;enzyme binding;kinase binding;JUN kinase binding;	cytoskeletal part;cell;cellular_component;intracellular;protein complex;intracellular non-membrane-bounded organelle;organelle;macromolecular complex;non-membrane-bounded organelle;intracellular organelle part;cell part;intracellular organelle;intracellular part;intermediate filament cytoskeleton;organelle part;cytoskeleton;intermediate filament;nucleus;membrane-enclosed lumen;intracellular membr…				IPR001664;IPR018039;IPR001322;	Intermediate filament protein;Intermediate filament protein, conserved site;Lamin Tail Domain;
P14824	>sp|P14824|ANXA6_MOUSE Annexin A6 OS=Mus musculus GN=Anxa6 PE=1 SV=3	1	0.000388342	_EFIEK(ac)YDK_	EFIEK(1)YDK	644	-3.9614	104.22	cytosol	biological_process;single-organism transport;single-organism process;transport;divalent inorganic cation transport;establishment of localization;divalent metal ion transport;metal ion transport;cation transport;localization;ion transport;calcium ion transport;regulation of multicellular organismal process;multicellular organismal process;single-multicellular organism process;system process;muscle…	molecular_function;binding;cation binding;ion binding;metal ion binding;calcium ion binding;phospholipid binding;anion binding;lipid binding;calcium-dependent phospholipid binding;	pigment granule;membrane-bounded vesicle;cell;cytoplasmic vesicle;cellular_component;vesicle;intracellular membrane-bounded organelle;intracellular;cytoplasmic part;cytoplasm;organelle;cell part;membrane-bounded organelle;cytoplasmic membrane-bounded vesicle;intracellular organelle;intracellular part;melanosome;perinuclear region of cytoplasm;				IPR002393;IPR018252;IPR018502;IPR001464;	Annexin, type VI;Annexin repeat, conserved site;Annexin repeat;Annexin;
P14824	>sp|P14824|ANXA6_MOUSE Annexin A6 OS=Mus musculus GN=Anxa6 PE=1 SV=3	1	6.73612e-05	_GAGTDEK(ac)TLTR_	GAGTDEK(1)TLTR	620	-1.3405	118.87	cytosol	biological_process;single-organism transport;single-organism process;transport;divalent inorganic cation transport;establishment of localization;divalent metal ion transport;metal ion transport;cation transport;localization;ion transport;calcium ion transport;regulation of multicellular organismal process;multicellular organismal process;single-multicellular organism process;system process;muscle…	molecular_function;binding;cation binding;ion binding;metal ion binding;calcium ion binding;phospholipid binding;anion binding;lipid binding;calcium-dependent phospholipid binding;	pigment granule;membrane-bounded vesicle;cell;cytoplasmic vesicle;cellular_component;vesicle;intracellular membrane-bounded organelle;intracellular;cytoplasmic part;cytoplasm;organelle;cell part;membrane-bounded organelle;cytoplasmic membrane-bounded vesicle;intracellular organelle;intracellular part;melanosome;perinuclear region of cytoplasm;				IPR002393;IPR018252;IPR018502;IPR001464;	Annexin, type VI;Annexin repeat, conserved site;Annexin repeat;Annexin;
P14824	>sp|P14824|ANXA6_MOUSE Annexin A6 OS=Mus musculus GN=Anxa6 PE=1 SV=3	1	6.49592e-27	_LILGLMMPPAHYDAK(ac)QLK_	LILGLMMPPAHYDAK(1)QLK	442	-0.59684	151.8	cytosol	biological_process;single-organism transport;single-organism process;transport;divalent inorganic cation transport;establishment of localization;divalent metal ion transport;metal ion transport;cation transport;localization;ion transport;calcium ion transport;regulation of multicellular organismal process;multicellular organismal process;single-multicellular organism process;system process;muscle…	molecular_function;binding;cation binding;ion binding;metal ion binding;calcium ion binding;phospholipid binding;anion binding;lipid binding;calcium-dependent phospholipid binding;	pigment granule;membrane-bounded vesicle;cell;cytoplasmic vesicle;cellular_component;vesicle;intracellular membrane-bounded organelle;intracellular;cytoplasmic part;cytoplasm;organelle;cell part;membrane-bounded organelle;cytoplasmic membrane-bounded vesicle;intracellular organelle;intracellular part;melanosome;perinuclear region of cytoplasm;				IPR002393;IPR018252;IPR018502;IPR001464;	Annexin, type VI;Annexin repeat, conserved site;Annexin repeat;Annexin;
P14824	>sp|P14824|ANXA6_MOUSE Annexin A6 OS=Mus musculus GN=Anxa6 PE=1 SV=3	1	0.00214352	_NKPLFFADK(ac)LYK_	NKPLFFADK(1)LYK	607	0.32344	94.688	cytosol	biological_process;single-organism transport;single-organism process;transport;divalent inorganic cation transport;establishment of localization;divalent metal ion transport;metal ion transport;cation transport;localization;ion transport;calcium ion transport;regulation of multicellular organismal process;multicellular organismal process;single-multicellular organism process;system process;muscle…	molecular_function;binding;cation binding;ion binding;metal ion binding;calcium ion binding;phospholipid binding;anion binding;lipid binding;calcium-dependent phospholipid binding;	pigment granule;membrane-bounded vesicle;cell;cytoplasmic vesicle;cellular_component;vesicle;intracellular membrane-bounded organelle;intracellular;cytoplasmic part;cytoplasm;organelle;cell part;membrane-bounded organelle;cytoplasmic membrane-bounded vesicle;intracellular organelle;intracellular part;melanosome;perinuclear region of cytoplasm;				IPR002393;IPR018252;IPR018502;IPR001464;	Annexin, type VI;Annexin repeat, conserved site;Annexin repeat;Annexin;
P14824	>sp|P14824|ANXA6_MOUSE Annexin A6 OS=Mus musculus GN=Anxa6 PE=1 SV=3	1	0.00350907	_YELTGK(ac)FER_	YELTGK(1)FER	81	-1.6931	88.596	cytosol	biological_process;single-organism transport;single-organism process;transport;divalent inorganic cation transport;establishment of localization;divalent metal ion transport;metal ion transport;cation transport;localization;ion transport;calcium ion transport;regulation of multicellular organismal process;multicellular organismal process;single-multicellular organism process;system process;muscle…	molecular_function;binding;cation binding;ion binding;metal ion binding;calcium ion binding;phospholipid binding;anion binding;lipid binding;calcium-dependent phospholipid binding;	pigment granule;membrane-bounded vesicle;cell;cytoplasmic vesicle;cellular_component;vesicle;intracellular membrane-bounded organelle;intracellular;cytoplasmic part;cytoplasm;organelle;cell part;membrane-bounded organelle;cytoplasmic membrane-bounded vesicle;intracellular organelle;intracellular part;melanosome;perinuclear region of cytoplasm;				IPR002393;IPR018252;IPR018502;IPR001464;	Annexin, type VI;Annexin repeat, conserved site;Annexin repeat;Annexin;
Q62261	>sp|P15508|SPTB1_MOUSE Spectrin beta chain, erythrocytic OS=Mus musculus GN=Sptb PE=1 SV=4;>sp|Q62261|SPTB2_MOUSE Spectrin beta chain, non-erythrocytic 1 OS=Mus musculus GN=Sptbn1 PE=1 SV=2	1	0.0487898	_ALQFLK(ac)EQR_	ALQFLK(1)EQR	124	1.5394	51.436	cytosol	protein polymerization;regulation of protein depolymerization;protein complex subunit organization;protein complex biogenesis;macromolecular complex subunit organization;cellular protein complex assembly;cellular protein complex disassembly;regulation of actin filament depolymerization;negative regulation of actin filament depolymerization;regulation of actin filament length;regulation of actin f…	molecular_function;binding;protein binding;anion binding;ion binding;lipid binding;phospholipid binding;cytoskeletal protein binding;actin binding;structural molecule activity;structural constituent of cytoskeleton;	cytoskeletal part;cell;cellular_component;actin cytoskeleton;cell periphery;intracellular;cytoplasmic part;cytoplasm;intracellular non-membrane-bounded organelle;organelle;cell cortex part;non-membrane-bounded organelle;intracellular organelle part;cell part;intracellular organelle;cortical cytoskeleton;intracellular part;cortical actin cytoskeleton;organelle part;cytoskeleton;cell cortex;spectri…	K06115	SPTB:spectrin beta;	Tight junction ;	IPR002017;IPR011993;IPR018159;IPR001849;IPR001589;IPR001715;IPR001605;IPR016343;	Spectrin repeat;Pleckstrin homology-like domain;Spectrin/alpha-actinin;Pleckstrin homology domain;Actinin-type actin-binding domain, conserved site;Calponin homology domain;Pleckstrin homology domain, spectrin-type;Spectrin, beta subunit;
P15508	>sp|P15508|SPTB1_MOUSE Spectrin beta chain, erythrocytic OS=Mus musculus GN=Sptb PE=1 SV=4	1	0.00230222	_AQLVDTADK(ac)FR_	AQLVDTADK(1)FR	1896	1.9384	98.368	nuclear	protein polymerization;regulation of protein depolymerization;protein complex subunit organization;protein complex biogenesis;macromolecular complex subunit organization;cellular protein complex assembly;cellular protein complex disassembly;regulation of actin filament depolymerization;negative regulation of actin filament depolymerization;regulation of actin filament length;regulation of actin f…	molecular_function;binding;protein binding;cytoskeletal protein binding;actin binding;structural molecule activity;structural constituent of cytoskeleton;protein complex binding;actin filament binding;	cytoskeletal part;cell;cellular_component;actin cytoskeleton;cell periphery;intracellular;cytoplasmic part;cytoplasm;intracellular non-membrane-bounded organelle;organelle;cell cortex part;non-membrane-bounded organelle;intracellular organelle part;cell part;intracellular organelle;cortical cytoskeleton;intracellular part;cortical actin cytoskeleton;organelle part;cytoskeleton;cell cortex;spectri…				IPR018159;IPR016343;IPR001589;IPR001715;IPR002017;	Spectrin/alpha-actinin;Spectrin, beta subunit;Actinin-type actin-binding domain, conserved site;Calponin homology domain;Spectrin repeat;
P15626	>sp|P15626|GSTM2_MOUSE Glutathione S-transferase Mu 2 OS=Mus musculus GN=Gstm2 PE=1 SV=2	1	3.73261e-05	_FLSK(ac)PIFAK_	FLSK(1)PIFAK	206	1.0929	114.89	cytosol	biological_process;metabolic process;	molecular_function;binding;protein binding;transferase activity, transferring alkyl or aryl (other than = methyl) groups;catalytic activity;transferase activity;glutathione transferase activity;protein dimerization activity;protein heterodimerization activity;identical protein binding;protein homodimerization activity;	intracellular;cell part;cell;intracellular part;cellular_component;cytoplasm;	K00799	GST:glutathione S-transferase [EC:2.5.1.18];GST:glutathione S-transferase [EC:2.5.1.18];GST:glutathione S-transferase [EC:2.5.1.18];GST:glutathione S-transferase [EC:2.5.1.18];GST:glutathione S-transferase [EC:2.5.1.18];	Chemical carcinogenesis ;Prostate cancer ;Drug metabolism - cytochrome P450 ;Metabolism of xenobiotics by cytochrome P450 ;Glutathione metabolism ;	IPR010987;IPR003081;IPR004045;IPR004046;IPR012336;	Glutathione S-transferase, C-terminal-like;Glutathione S-transferase, Mu class;Glutathione S-transferase, N-terminal;Glutathione S-transferase, C-terminal;Thioredoxin-like fold;
P15626	>sp|P15626|GSTM2_MOUSE Glutathione S-transferase Mu 2 OS=Mus musculus GN=Gstm2 PE=1 SV=2	1	0.000216327	_K(ac)YTMGDAPDYDR_	K(1)YTMGDAPDYDR	32	-2.0475	98.582	cytosol	biological_process;metabolic process;	molecular_function;binding;protein binding;transferase activity, transferring alkyl or aryl (other than = methyl) groups;catalytic activity;transferase activity;glutathione transferase activity;protein dimerization activity;protein heterodimerization activity;identical protein binding;protein homodimerization activity;	intracellular;cell part;cell;intracellular part;cellular_component;cytoplasm;	K00799	GST:glutathione S-transferase [EC:2.5.1.18];GST:glutathione S-transferase [EC:2.5.1.18];GST:glutathione S-transferase [EC:2.5.1.18];GST:glutathione S-transferase [EC:2.5.1.18];GST:glutathione S-transferase [EC:2.5.1.18];	Chemical carcinogenesis ;Prostate cancer ;Drug metabolism - cytochrome P450 ;Metabolism of xenobiotics by cytochrome P450 ;Glutathione metabolism ;	IPR010987;IPR003081;IPR004045;IPR004046;IPR012336;	Glutathione S-transferase, C-terminal-like;Glutathione S-transferase, Mu class;Glutathione S-transferase, N-terminal;Glutathione S-transferase, C-terminal;Thioredoxin-like fold;
P15864	>sp|P15864|H12_MOUSE Histone H1.2 OS=Mus musculus GN=Hist1h1c PE=1 SV=2;>sp|P43274|H14_MOUSE Histone H1.4 OS=Mus musculus GN=Hist1h1e PE=1 SV=2;>sp|P43277|H13_MOUSE Histone H1.3 OS=Mus musculus GN=Hist1h1d PE=1 SV=2;>sp|Q07133|H1T_MOUSE Histone H1t OS=Mus	1	0.00988813	_ALAAAGYDVEK(ac)NNSR_	ALAAAGYDVEK(1)NNSR	75	0.29831	76.01	nuclear	nitrogen compound metabolic process;chromosome organization;cellular aromatic compound metabolic process;protein-DNA complex subunit organization;nucleic acid metabolic process;cellular macromolecule metabolic process;protein complex subunit organization;single-organism cellular process;cellular component biogenesis;chromatin organization;protein complex biogenesis;DNA packaging;macromolecular co…	molecular_function;binding;heterocyclic compound binding;organic cyclic compound binding;nucleic acid binding;DNA binding;	chromosome;cell;cellular_component;intracellular;protein complex;intracellular non-membrane-bounded organelle;organelle;DNA bending complex;protein-DNA complex;non-membrane-bounded organelle;macromolecular complex;intracellular organelle part;cell part;chromosomal part;intracellular organelle;intracellular part;organelle part;chromatin;DNA packaging complex;nucleosome;membrane-bounded organelle;i…				IPR011991;IPR005818;IPR005819;	Winged helix-turn-helix DNA-binding domain;Linker histone H1/H5, domain H15;Histone H5;
P15864	>sp|P15864|H12_MOUSE Histone H1.2 OS=Mus musculus GN=Hist1h1c PE=1 SV=2;>sp|P43274|H14_MOUSE Histone H1.4 OS=Mus musculus GN=Hist1h1e PE=1 SV=2;>sp|P43277|H13_MOUSE Histone H1.3 OS=Mus musculus GN=Hist1h1d PE=1 SV=2;>sp|P43275|H11_MOUSE Histone H1.1 OS=Mus	1	0.00237277	_SGVSLAALK(ac)K_	SGVSLAALK(1)K	63	1.2805	85.355	nuclear	nitrogen compound metabolic process;chromosome organization;cellular aromatic compound metabolic process;protein-DNA complex subunit organization;nucleic acid metabolic process;cellular macromolecule metabolic process;protein complex subunit organization;single-organism cellular process;cellular component biogenesis;chromatin organization;protein complex biogenesis;DNA packaging;macromolecular co…	molecular_function;binding;heterocyclic compound binding;organic cyclic compound binding;nucleic acid binding;DNA binding;	chromosome;cell;cellular_component;intracellular;protein complex;intracellular non-membrane-bounded organelle;organelle;DNA bending complex;protein-DNA complex;non-membrane-bounded organelle;macromolecular complex;intracellular organelle part;cell part;chromosomal part;intracellular organelle;intracellular part;organelle part;chromatin;DNA packaging complex;nucleosome;membrane-bounded organelle;i…				IPR011991;IPR005818;IPR005819;	Winged helix-turn-helix DNA-binding domain;Linker histone H1/H5, domain H15;Histone H5;
P16045	>sp|P16045|LEG1_MOUSE Galectin-1 OS=Mus musculus GN=Lgals1 PE=1 SV=3	1	0.00223449	_LPDGHEFK(ac)FPNR_	LPDGHEFK(1)FPNR	108	-1.083	90.913	extracellular	carbohydrate homeostasis;cellular response to stimulus;cellular glucose homeostasis;single-organism cellular process;response to chemical;response to carbohydrate;response to hexose;cellular response to hexose stimulus;chemical homeostasis;cellular homeostasis;response to organic substance;response to oxygen-containing compound;cellular response to oxygen-containing compound;cellular process;sing…	molecular_function;binding;carbohydrate binding;monosaccharide binding;galactose binding;carbohydrate derivative binding;galactoside binding;oligosaccharide binding;disaccharide binding;lactose binding;molecular transducer activity;signal transducer activity;	cell part;cell;cellular_component;cell surface;intracellular;intracellular part;cytoplasm;extracellular region;extracellular region part;extracellular space;organelle;membrane-bounded organelle;intracellular organelle;intracellular membrane-bounded organelle;nucleus;extracellular matrix;proteinaceous extracellular matrix;				IPR001079;IPR013320;	Galectin, carbohydrate recognition domain;Concanavalin A-like lectin/glucanase domain;
P16125	>sp|P16125|LDHB_MOUSE L-lactate dehydrogenase B chain OS=Mus musculus GN=Ldhb PE=1 SV=2	1	0.0120811	_LSGLPK(ac)HR_	LSGLPK(1)HR	156	0.77093	81.191	cytosol	biological_process;carbohydrate metabolic process;cellular process;metabolic process;organic substance metabolic process;cellular metabolic process;primary metabolic process;cellular carbohydrate metabolic process;single-organism metabolic process;oxidation-reduction process;monosaccharide catabolic process;organic substance catabolic process;hexose metabolic process;catabolic process;generation …	molecular_function;oxidoreductase activity;oxidoreductase activity, acting on CH-OH group of donors;catalytic activity;oxidoreductase activity, acting on the CH-OH group of donors, NAD = or NADP as acceptor;lactate dehydrogenase activity;L-lactate dehydrogenase activity;nucleoside phosphate binding;coenzyme binding;cofactor binding;nucleotide binding;heterocyclic compound binding;binding;small mo…	intracellular;cell part;cell;intracellular part;cellular_component;cytoplasm;cytoplasmic part;organelle;membrane-bounded organelle;intracellular organelle;intracellular membrane-bounded organelle;mitochondrion;	K00016	LDH:L-lactate dehydrogenase [EC:1.1.1.27];LDH:L-lactate dehydrogenase [EC:1.1.1.27];LDH:L-lactate dehydrogenase [EC:1.1.1.27];LDH:L-lactate dehydrogenase [EC:1.1.1.27];LDH:L-lactate dehydrogenase [EC:1.1.1.27];LDH:L-lactate dehydrogenase [EC:1.1.1.27];LDH:L-lactate dehydrogenase [EC:1.1.1.27];	Metabolic pathways ;HIF-1 signaling pathway ;Glycolysis / Gluconeogenesis ;Central carbon metabolism in cancer ;Cysteine and methionine metabolism ;Pyruvate metabolism ;Propanoate metabolism ;	IPR015955;IPR001236;IPR001557;IPR016040;IPR022383;IPR011304;IPR018177;	Lactate dehydrogenase/glycoside hydrolase, family 4, C-terminal;Lactate/malate dehydrogenase, N-terminal;L-lactate/malate dehydrogenase;NAD(P)-binding domain;Lactate/malate dehydrogenase, C-terminal;L-lactate dehydrogenase;L-lactate dehydrogenase, active site;
P16125	>sp|P16125|LDHB_MOUSE L-lactate dehydrogenase B chain OS=Mus musculus GN=Ldhb PE=1 SV=2	1	0.0236469	_NVNVFK(ac)FIIPQIVK_	NVNVFK(1)FIIPQIVK	119	1.247	56.569	cytosol	biological_process;carbohydrate metabolic process;cellular process;metabolic process;organic substance metabolic process;cellular metabolic process;primary metabolic process;cellular carbohydrate metabolic process;single-organism metabolic process;oxidation-reduction process;monosaccharide catabolic process;organic substance catabolic process;hexose metabolic process;catabolic process;generation …	molecular_function;oxidoreductase activity;oxidoreductase activity, acting on CH-OH group of donors;catalytic activity;oxidoreductase activity, acting on the CH-OH group of donors, NAD = or NADP as acceptor;lactate dehydrogenase activity;L-lactate dehydrogenase activity;nucleoside phosphate binding;coenzyme binding;cofactor binding;nucleotide binding;heterocyclic compound binding;binding;small mo…	intracellular;cell part;cell;intracellular part;cellular_component;cytoplasm;cytoplasmic part;organelle;membrane-bounded organelle;intracellular organelle;intracellular membrane-bounded organelle;mitochondrion;	K00016	LDH:L-lactate dehydrogenase [EC:1.1.1.27];LDH:L-lactate dehydrogenase [EC:1.1.1.27];LDH:L-lactate dehydrogenase [EC:1.1.1.27];LDH:L-lactate dehydrogenase [EC:1.1.1.27];LDH:L-lactate dehydrogenase [EC:1.1.1.27];LDH:L-lactate dehydrogenase [EC:1.1.1.27];LDH:L-lactate dehydrogenase [EC:1.1.1.27];	Metabolic pathways ;HIF-1 signaling pathway ;Glycolysis / Gluconeogenesis ;Central carbon metabolism in cancer ;Cysteine and methionine metabolism ;Pyruvate metabolism ;Propanoate metabolism ;	IPR015955;IPR001236;IPR001557;IPR016040;IPR022383;IPR011304;IPR018177;	Lactate dehydrogenase/glycoside hydrolase, family 4, C-terminal;Lactate/malate dehydrogenase, N-terminal;L-lactate/malate dehydrogenase;NAD(P)-binding domain;Lactate/malate dehydrogenase, C-terminal;L-lactate dehydrogenase;L-lactate dehydrogenase, active site;
P16546	>sp|P16546|SPTN1_MOUSE Spectrin alpha chain, non-erythrocytic 1 OS=Mus musculus GN=Sptan1 PE=1 SV=4	1	0.0447095	_DQLLAAK(ac)HIQSK_	DQLLAAK(1)HIQSK	2047	0.31359	51.771	nuclear	protein polymerization;regulation of protein depolymerization;protein complex subunit organization;protein complex biogenesis;macromolecular complex subunit organization;cellular protein complex assembly;cellular protein complex disassembly;regulation of actin filament depolymerization;negative regulation of actin filament depolymerization;regulation of actin filament length;regulation of actin f…	molecular_function;binding;protein binding;cation binding;ion binding;metal ion binding;calcium ion binding;protein dimerization activity;protein heterodimerization activity;cytoskeletal protein binding;spectrin binding;	cytoskeletal part;cell;cellular_component;actin cytoskeleton;cell periphery;intracellular;cytoplasmic part;cytoplasm;intracellular non-membrane-bounded organelle;organelle;cell cortex part;non-membrane-bounded organelle;intracellular organelle part;cell part;intracellular organelle;cortical cytoskeleton;intracellular part;cortical actin cytoskeleton;organelle part;cytoskeleton;cell cortex;cuticul…				IPR011992;IPR013315;IPR014837;IPR001452;IPR018159;IPR018247;IPR002048;IPR002017;	EF-hand domain pair;Spectrin alpha chain, SH3 domain;EF-hand, Ca insensitive;SH3 domain;Spectrin/alpha-actinin;EF-Hand 1, calcium-binding site;EF-hand domain;Spectrin repeat;
P16546	>sp|P16546|SPTN1_MOUSE Spectrin alpha chain, non-erythrocytic 1 OS=Mus musculus GN=Sptan1 PE=1 SV=4	1	0.0411531	_K(ac)HEDFDK_	K(1)HEDFDK	1486	0.3952	52.716	nuclear	protein polymerization;regulation of protein depolymerization;protein complex subunit organization;protein complex biogenesis;macromolecular complex subunit organization;cellular protein complex assembly;cellular protein complex disassembly;regulation of actin filament depolymerization;negative regulation of actin filament depolymerization;regulation of actin filament length;regulation of actin f…	molecular_function;binding;protein binding;cation binding;ion binding;metal ion binding;calcium ion binding;protein dimerization activity;protein heterodimerization activity;cytoskeletal protein binding;spectrin binding;	cytoskeletal part;cell;cellular_component;actin cytoskeleton;cell periphery;intracellular;cytoplasmic part;cytoplasm;intracellular non-membrane-bounded organelle;organelle;cell cortex part;non-membrane-bounded organelle;intracellular organelle part;cell part;intracellular organelle;cortical cytoskeleton;intracellular part;cortical actin cytoskeleton;organelle part;cytoskeleton;cell cortex;cuticul…				IPR011992;IPR013315;IPR014837;IPR001452;IPR018159;IPR018247;IPR002048;IPR002017;	EF-hand domain pair;Spectrin alpha chain, SH3 domain;EF-hand, Ca insensitive;SH3 domain;Spectrin/alpha-actinin;EF-Hand 1, calcium-binding site;EF-hand domain;Spectrin repeat;
P16546	>sp|P16546|SPTN1_MOUSE Spectrin alpha chain, non-erythrocytic 1 OS=Mus musculus GN=Sptan1 PE=1 SV=4	1	0.0351702	_TDLEK(ac)AWVQR_	TDLEK(1)AWVQR	1432	1.9514	60.255	nuclear	protein polymerization;regulation of protein depolymerization;protein complex subunit organization;protein complex biogenesis;macromolecular complex subunit organization;cellular protein complex assembly;cellular protein complex disassembly;regulation of actin filament depolymerization;negative regulation of actin filament depolymerization;regulation of actin filament length;regulation of actin f…	molecular_function;binding;protein binding;cation binding;ion binding;metal ion binding;calcium ion binding;protein dimerization activity;protein heterodimerization activity;cytoskeletal protein binding;spectrin binding;	cytoskeletal part;cell;cellular_component;actin cytoskeleton;cell periphery;intracellular;cytoplasmic part;cytoplasm;intracellular non-membrane-bounded organelle;organelle;cell cortex part;non-membrane-bounded organelle;intracellular organelle part;cell part;intracellular organelle;cortical cytoskeleton;intracellular part;cortical actin cytoskeleton;organelle part;cytoskeleton;cell cortex;cuticul…				IPR011992;IPR013315;IPR014837;IPR001452;IPR018159;IPR018247;IPR002048;IPR002017;	EF-hand domain pair;Spectrin alpha chain, SH3 domain;EF-hand, Ca insensitive;SH3 domain;Spectrin/alpha-actinin;EF-Hand 1, calcium-binding site;EF-hand domain;Spectrin repeat;
P16858	>sp|P16858|G3P_MOUSE Glyceraldehyde-3-phosphate dehydrogenase OS=Mus musculus GN=Gapdh PE=1 SV=2	1	2.01325e-36	_GAAQNIIPASTGAAK(ac)AVGK_	GAAQNIIPASTGAAK(1)AVGK	213	-0.90313	170.06	cytosol	biological_process;single-organism metabolic process;metabolic process;oxidation-reduction process;single-organism carbohydrate metabolic process;carbohydrate metabolic process;hexose metabolic process;organic substance metabolic process;monosaccharide metabolic process;primary metabolic process;glucose metabolic process;monosaccharide catabolic process;organic substance catabolic process;cellula…	molecular_function;oxidoreductase activity, acting on the aldehyde or oxo group of = donors;oxidoreductase activity;catalytic activity;oxidoreductase activity, acting on the aldehyde or oxo group of = donors, NAD or NADP as acceptor;nucleoside phosphate binding;coenzyme binding;cofactor binding;nucleotide binding;heterocyclic compound binding;binding;small molecule binding;organic cyclic compound…	intracellular;cytoplasmic part;cytoplasm;cell part;cell;intracellular part;cellular_component;cytosol;intracellular non-membrane-bounded organelle;organelle;non-membrane-bounded organelle;intracellular organelle;cytoskeleton;microtubule cytoskeleton;membrane-bounded organelle;intracellular membrane-bounded organelle;nucleus;	K00134	GAPDH:glyceraldehyde 3-phosphate dehydrogenase [EC:1.2.1.12];GAPDH:glyceraldehyde 3-phosphate dehydrogenase [EC:1.2.1.12];GAPDH:glyceraldehyde 3-phosphate dehydrogenase [EC:1.2.1.12];GAPDH:glyceraldehyde 3-phosphate dehydrogenase [EC:1.2.1.12];GAPDH:glyceraldehyde 3-phosphate dehydrogenase [EC:1.2.1.12];GAPDH:glyceraldehyde 3-phosphate dehydrogenase [EC:1.2.1.12];	Metabolic pathways ;Alzheimer's disease ;Carbon metabolism ;HIF-1 signaling pathway ;Biosynthesis of amino acids ;Glycolysis / Gluconeogenesis ;	IPR016040;IPR020828;IPR020829;IPR020831;IPR020830;IPR006424;	NAD(P)-binding domain;Glyceraldehyde 3-phosphate dehydrogenase, NAD(P) binding domain;Glyceraldehyde 3-phosphate dehydrogenase, catalytic domain;Glyceraldehyde/Erythrose phosphate dehydrogenase family;Glyceraldehyde 3-phosphate dehydrogenase, active site;Glyceraldehyde-3-phosphate dehydrogenase, type I;
P16858	>sp|P16858|G3P_MOUSE Glyceraldehyde-3-phosphate dehydrogenase OS=Mus musculus GN=Gapdh PE=1 SV=2	0.998664	0.003595	_LEKPAK(ac)YDDIK_	LEK(0.001)PAK(0.999)YDDIK	252	-1.0034	95.417	cytosol	biological_process;single-organism metabolic process;metabolic process;oxidation-reduction process;single-organism carbohydrate metabolic process;carbohydrate metabolic process;hexose metabolic process;organic substance metabolic process;monosaccharide metabolic process;primary metabolic process;glucose metabolic process;monosaccharide catabolic process;organic substance catabolic process;cellula…	molecular_function;oxidoreductase activity, acting on the aldehyde or oxo group of = donors;oxidoreductase activity;catalytic activity;oxidoreductase activity, acting on the aldehyde or oxo group of = donors, NAD or NADP as acceptor;nucleoside phosphate binding;coenzyme binding;cofactor binding;nucleotide binding;heterocyclic compound binding;binding;small molecule binding;organic cyclic compound…	intracellular;cytoplasmic part;cytoplasm;cell part;cell;intracellular part;cellular_component;cytosol;intracellular non-membrane-bounded organelle;organelle;non-membrane-bounded organelle;intracellular organelle;cytoskeleton;microtubule cytoskeleton;membrane-bounded organelle;intracellular membrane-bounded organelle;nucleus;	K00134	GAPDH:glyceraldehyde 3-phosphate dehydrogenase [EC:1.2.1.12];GAPDH:glyceraldehyde 3-phosphate dehydrogenase [EC:1.2.1.12];GAPDH:glyceraldehyde 3-phosphate dehydrogenase [EC:1.2.1.12];GAPDH:glyceraldehyde 3-phosphate dehydrogenase [EC:1.2.1.12];GAPDH:glyceraldehyde 3-phosphate dehydrogenase [EC:1.2.1.12];GAPDH:glyceraldehyde 3-phosphate dehydrogenase [EC:1.2.1.12];	Metabolic pathways ;Alzheimer's disease ;Carbon metabolism ;HIF-1 signaling pathway ;Biosynthesis of amino acids ;Glycolysis / Gluconeogenesis ;	IPR016040;IPR020828;IPR020829;IPR020831;IPR020830;IPR006424;	NAD(P)-binding domain;Glyceraldehyde 3-phosphate dehydrogenase, NAD(P) binding domain;Glyceraldehyde 3-phosphate dehydrogenase, catalytic domain;Glyceraldehyde/Erythrose phosphate dehydrogenase family;Glyceraldehyde 3-phosphate dehydrogenase, active site;Glyceraldehyde-3-phosphate dehydrogenase, type I;
P16858	>sp|P16858|G3P_MOUSE Glyceraldehyde-3-phosphate dehydrogenase OS=Mus musculus GN=Gapdh PE=1 SV=2	1	2.47818e-50	_VIISAPSADAPMFVMGVNHEK(ac)YDNSLK_	VIISAPSADAPMFVMGVNHEK(1)YDNSLK	137	1.8062	159.98	cytosol	biological_process;single-organism metabolic process;metabolic process;oxidation-reduction process;single-organism carbohydrate metabolic process;carbohydrate metabolic process;hexose metabolic process;organic substance metabolic process;monosaccharide metabolic process;primary metabolic process;glucose metabolic process;monosaccharide catabolic process;organic substance catabolic process;cellula…	molecular_function;oxidoreductase activity, acting on the aldehyde or oxo group of = donors;oxidoreductase activity;catalytic activity;oxidoreductase activity, acting on the aldehyde or oxo group of = donors, NAD or NADP as acceptor;nucleoside phosphate binding;coenzyme binding;cofactor binding;nucleotide binding;heterocyclic compound binding;binding;small molecule binding;organic cyclic compound…	intracellular;cytoplasmic part;cytoplasm;cell part;cell;intracellular part;cellular_component;cytosol;intracellular non-membrane-bounded organelle;organelle;non-membrane-bounded organelle;intracellular organelle;cytoskeleton;microtubule cytoskeleton;membrane-bounded organelle;intracellular membrane-bounded organelle;nucleus;	K00134	GAPDH:glyceraldehyde 3-phosphate dehydrogenase [EC:1.2.1.12];GAPDH:glyceraldehyde 3-phosphate dehydrogenase [EC:1.2.1.12];GAPDH:glyceraldehyde 3-phosphate dehydrogenase [EC:1.2.1.12];GAPDH:glyceraldehyde 3-phosphate dehydrogenase [EC:1.2.1.12];GAPDH:glyceraldehyde 3-phosphate dehydrogenase [EC:1.2.1.12];GAPDH:glyceraldehyde 3-phosphate dehydrogenase [EC:1.2.1.12];	Metabolic pathways ;Alzheimer's disease ;Carbon metabolism ;HIF-1 signaling pathway ;Biosynthesis of amino acids ;Glycolysis / Gluconeogenesis ;	IPR016040;IPR020828;IPR020829;IPR020831;IPR020830;IPR006424;	NAD(P)-binding domain;Glyceraldehyde 3-phosphate dehydrogenase, NAD(P) binding domain;Glyceraldehyde 3-phosphate dehydrogenase, catalytic domain;Glyceraldehyde/Erythrose phosphate dehydrogenase family;Glyceraldehyde 3-phosphate dehydrogenase, active site;Glyceraldehyde-3-phosphate dehydrogenase, type I;
P17182	>sp|P17182|ENOA_MOUSE Alpha-enolase OS=Mus musculus GN=Eno1 PE=1 SV=3	1	0.0510102	_AGAVEK(ac)GVPLYR_	AGAVEK(1)GVPLYR	126	-0.21453	54.343	cytosol	monosaccharide catabolic process;organic substance catabolic process;cellular process;carbohydrate metabolic process;hexose metabolic process;catabolic process;generation of precursor metabolites and energy;biological_process;carbohydrate catabolic process;single-organism carbohydrate metabolic process;single-organism carbohydrate catabolic process;metabolic process;glucose catabolic process;gluc…	molecular_function;binding;cation binding;ion binding;metal ion binding;magnesium ion binding;carbon-oxygen lyase activity;hydro-lyase activity;catalytic activity;lyase activity;phosphopyruvate hydratase activity;	intracellular;cytosolic part;cytoplasmic part;protein complex;cytoplasm;catalytic complex;macromolecular complex;cell part;cell;intracellular part;cellular_component;cytosol;phosphopyruvate hydratase complex;membrane;cell periphery;plasma membrane;	K01689	ENO:enolase [EC:4.2.1.11];ENO:enolase [EC:4.2.1.11];ENO:enolase [EC:4.2.1.11];ENO:enolase [EC:4.2.1.11];ENO:enolase [EC:4.2.1.11];ENO:enolase [EC:4.2.1.11];	Metabolic pathways ;Carbon metabolism ;HIF-1 signaling pathway ;RNA degradation ;Biosynthesis of amino acids ;Glycolysis / Gluconeogenesis ;	IPR000941;IPR020811;IPR020810;IPR020809;IPR029065;IPR029017;	Enolase;Enolase, N-terminal;Enolase, C-terminal;Enolase, conserved site;Enolase C-terminal domain-like;Enolase N-terminal domain-like;
P17182	>sp|P17182|ENOA_MOUSE Alpha-enolase OS=Mus musculus GN=Eno1 PE=1 SV=3	1	0.00624943	_SGK(ac)YDLDFK_	SGK(1)YDLDFK	256	-1.0857	78.342	cytosol	monosaccharide catabolic process;organic substance catabolic process;cellular process;carbohydrate metabolic process;hexose metabolic process;catabolic process;generation of precursor metabolites and energy;biological_process;carbohydrate catabolic process;single-organism carbohydrate metabolic process;single-organism carbohydrate catabolic process;metabolic process;glucose catabolic process;gluc…	molecular_function;binding;cation binding;ion binding;metal ion binding;magnesium ion binding;carbon-oxygen lyase activity;hydro-lyase activity;catalytic activity;lyase activity;phosphopyruvate hydratase activity;	intracellular;cytosolic part;cytoplasmic part;protein complex;cytoplasm;catalytic complex;macromolecular complex;cell part;cell;intracellular part;cellular_component;cytosol;phosphopyruvate hydratase complex;membrane;cell periphery;plasma membrane;	K01689	ENO:enolase [EC:4.2.1.11];ENO:enolase [EC:4.2.1.11];ENO:enolase [EC:4.2.1.11];ENO:enolase [EC:4.2.1.11];ENO:enolase [EC:4.2.1.11];ENO:enolase [EC:4.2.1.11];	Metabolic pathways ;Carbon metabolism ;HIF-1 signaling pathway ;RNA degradation ;Biosynthesis of amino acids ;Glycolysis / Gluconeogenesis ;	IPR000941;IPR020811;IPR020810;IPR020809;IPR029065;IPR029017;	Enolase;Enolase, N-terminal;Enolase, C-terminal;Enolase, conserved site;Enolase C-terminal domain-like;Enolase N-terminal domain-like;
P17225	>sp|P17225|PTBP1_MOUSE Polypyrimidine tract-binding protein 1 OS=Mus musculus GN=Ptbp1 PE=1 SV=2	1	0.00229309	_GFK(ac)FFQK_	GFK(1)FFQK	481	0.27003	102.71	nuclear	gene expression;RNA processing;nitrogen compound metabolic process;cellular aromatic compound metabolic process;RNA metabolic process;cellular macromolecule metabolic process;mRNA metabolic process;nucleic acid metabolic process;cellular process;cellular nitrogen compound metabolic process;biological_process;nucleobase-containing compound metabolic process;organic cyclic compound metabolic proces…	nucleoside phosphate binding;molecular_function;binding;heterocyclic compound binding;small molecule binding;organic cyclic compound binding;nucleotide binding;nucleic acid binding;RNA binding;	intracellular;organelle;membrane-bounded organelle;cell part;cell;intracellular organelle;intracellular part;cellular_component;intracellular membrane-bounded organelle;nucleus;				IPR012677;IPR000504;IPR006536;	Nucleotide-binding alpha-beta plait domain;RNA recognition motif domain;HnRNP-L/PTB/hephaestus splicing factor;
P17742	>sp|P17742|PPIA_MOUSE Peptidyl-prolyl cis-trans isomerase A OS=Mus musculus GN=Ppia PE=1 SV=2	1	1.61727e-12	_ALSTGEK(ac)GFGYK_	ALSTGEK(1)GFGYK	44	0.53579	143.25	cytosol	biological_process;cellular process;cellular macromolecule metabolic process;metabolic process;organic substance metabolic process;cellular protein metabolic process;protein metabolic process;macromolecule metabolic process;cellular metabolic process;primary metabolic process;protein folding;peptidyl-proline modification;peptidyl-amino acid modification;macromolecule modification;protein modifica…	molecular_function;catalytic activity;isomerase activity;cis-trans isomerase activity;peptidyl-prolyl cis-trans isomerase activity;amide binding;binding;peptide binding;	intracellular;cytoplasmic part;cytoplasm;cell part;cell;intracellular part;cellular_component;cytosol;extracellular region;organelle;membrane-bounded organelle;intracellular organelle;intracellular membrane-bounded organelle;nucleus;				IPR029000;IPR020892;IPR002130;IPR024936;	Cyclophilin-like domain;Cyclophilin-type peptidyl-prolyl cis-trans isomerase, conserved site;Cyclophilin-type peptidyl-prolyl cis-trans isomerase domain;Cyclophilin-type peptidyl-prolyl cis-trans isomerase;
P17742	>sp|P17742|PPIA_MOUSE Peptidyl-prolyl cis-trans isomerase A OS=Mus musculus GN=Ppia PE=1 SV=2	1	7.73388e-06	_TEWLDGK(ac)HVVFGK_	TEWLDGK(1)HVVFGK	125	0.66597	112.44	cytosol	biological_process;cellular process;cellular macromolecule metabolic process;metabolic process;organic substance metabolic process;cellular protein metabolic process;protein metabolic process;macromolecule metabolic process;cellular metabolic process;primary metabolic process;protein folding;peptidyl-proline modification;peptidyl-amino acid modification;macromolecule modification;protein modifica…	molecular_function;catalytic activity;isomerase activity;cis-trans isomerase activity;peptidyl-prolyl cis-trans isomerase activity;amide binding;binding;peptide binding;	intracellular;cytoplasmic part;cytoplasm;cell part;cell;intracellular part;cellular_component;cytosol;extracellular region;organelle;membrane-bounded organelle;intracellular organelle;intracellular membrane-bounded organelle;nucleus;				IPR029000;IPR020892;IPR002130;IPR024936;	Cyclophilin-like domain;Cyclophilin-type peptidyl-prolyl cis-trans isomerase, conserved site;Cyclophilin-type peptidyl-prolyl cis-trans isomerase domain;Cyclophilin-type peptidyl-prolyl cis-trans isomerase;
P17742	>sp|P17742|PPIA_MOUSE Peptidyl-prolyl cis-trans isomerase A OS=Mus musculus GN=Ppia PE=1 SV=2	1	0.00963954	_VPK(ac)TAENFR_	VPK(1)TAENFR	31	-0.99045	79.201	cytosol	biological_process;cellular process;cellular macromolecule metabolic process;metabolic process;organic substance metabolic process;cellular protein metabolic process;protein metabolic process;macromolecule metabolic process;cellular metabolic process;primary metabolic process;protein folding;peptidyl-proline modification;peptidyl-amino acid modification;macromolecule modification;protein modifica…	molecular_function;catalytic activity;isomerase activity;cis-trans isomerase activity;peptidyl-prolyl cis-trans isomerase activity;amide binding;binding;peptide binding;	intracellular;cytoplasmic part;cytoplasm;cell part;cell;intracellular part;cellular_component;cytosol;extracellular region;organelle;membrane-bounded organelle;intracellular organelle;intracellular membrane-bounded organelle;nucleus;				IPR029000;IPR020892;IPR002130;IPR024936;	Cyclophilin-like domain;Cyclophilin-type peptidyl-prolyl cis-trans isomerase, conserved site;Cyclophilin-type peptidyl-prolyl cis-trans isomerase domain;Cyclophilin-type peptidyl-prolyl cis-trans isomerase;
P17751	>sp|P17751|TPIS_MOUSE Triosephosphate isomerase OS=Mus musculus GN=Tpi1 PE=1 SV=4	1	9.87816e-08	_GWLK(ac)SNVNDGVAQSTR_	GWLK(1)SNVNDGVAQSTR	244	0.70981	110.26	cytosol	biological_process;metabolic process;monosaccharide catabolic process;organic substance catabolic process;cellular process;carbohydrate metabolic process;hexose metabolic process;catabolic process;generation of precursor metabolites and energy;carbohydrate catabolic process;single-organism carbohydrate metabolic process;single-organism carbohydrate catabolic process;glucose catabolic process;gluc…	molecular_function;intramolecular oxidoreductase activity;intramolecular oxidoreductase activity, interconverting aldoses = and ketoses;catalytic activity;isomerase activity;triose-phosphate isomerase activity;		K01803	TPI:triosephosphate isomerase (TIM) [EC:5.3.1.1];TPI:triosephosphate isomerase (TIM) [EC:5.3.1.1];TPI:triosephosphate isomerase (TIM) [EC:5.3.1.1];TPI:triosephosphate isomerase (TIM) [EC:5.3.1.1];TPI:triosephosphate isomerase (TIM) [EC:5.3.1.1];TPI:triosephosphate isomerase (TIM) [EC:5.3.1.1];	Metabolic pathways ;Carbon metabolism ;Biosynthesis of amino acids ;Glycolysis / Gluconeogenesis ;Inositol phosphate metabolism ;Fructose and mannose metabolism ;	IPR022896;IPR020861;IPR013785;IPR000652;	Triosephosphate isomerase, bacterial/eukaryotic;Triosephosphate isomerase, active site;Aldolase-type TIM barrel;Triosephosphate isomerase;
P18242	>sp|P18242|CATD_MOUSE Cathepsin D OS=Mus musculus GN=Ctsd PE=1 SV=1	1	0.00112572	_NYELHPDK(ac)YILK_	NYELHPDK(1)YILK	351	-0.86319	89.231	extracellular	biological_process;metabolic process;organic substance metabolic process;macromolecule metabolic process;protein metabolic process;primary metabolic process;proteolysis;cellular response to stimulus;cellular component biogenesis;single-organism cellular process;response to extracellular stimulus;response to starvation;cell communication;cellular component assembly;cellular response to extracellul…	peptidase activity, acting on L-amino acid peptides;molecular_function;endopeptidase activity;hydrolase activity;aspartic-type peptidase activity;peptidase activity;catalytic activity;aspartic-type endopeptidase activity;	cellular_component;extracellular matrix;extracellular region;extracellular region part;extracellular space;vacuole;lytic vacuole;cell;intracellular membrane-bounded organelle;intracellular;cytoplasmic part;cytoplasm;organelle;membrane-bounded organelle;cell part;intracellular organelle;intracellular part;lysosome;pigment granule;membrane-bounded vesicle;cytoplasmic vesicle;vesicle;cytoplasmic mem…	K01379	CTSD:cathepsin D [EC:3.4.23.5];CTSD:cathepsin D [EC:3.4.23.5];	Tuberculosis ;Lysosome ;	IPR001969;IPR001461;IPR012848;IPR021109;	Aspartic peptidase, active site;Aspartic peptidase;Aspartic peptidase, N-terminal;Aspartic peptidase domain;
P18760	>sp|P18760|COF1_MOUSE Cofilin-1 OS=Mus musculus GN=Cfl1 PE=1 SV=3;>sp|P45591|COF2_MOUSE Cofilin-2 OS=Mus musculus GN=Cfl2 PE=1 SV=1	1	0.0360548	_VFNDMK(ac)VR_	VFNDMK(1)VR	19	-0.34277	62.463	mitochondria	actin filament-based process;organelle organization;actin cytoskeleton organization;cellular process;cellular component disassembly;protein complex subunit organization;single-organism process;single-organism cellular process;protein complex disassembly;macromolecular complex subunit organization;cellular protein complex disassembly;biological_process;macromolecular complex disassembly;actin poly…	protein binding;cytoskeletal protein binding;molecular_function;binding;actin binding;	intracellular;intracellular non-membrane-bounded organelle;organelle;non-membrane-bounded organelle;cell part;cell;intracellular organelle;intracellular part;cellular_component;cytoskeleton;actin cytoskeleton;cytoskeletal part;cell periphery;cytoplasmic part;cytoplasm;cell cortex part;intracellular organelle part;cortical cytoskeleton;organelle part;cell cortex;cortical actin cytoskeleton;cytosol…	K05765	CFL:cofilin;CFL:cofilin;CFL:cofilin;CFL:cofilin;	Regulation of actin cytoskeleton ;Axon guidance ;Fc gamma R-mediated phagocytosis ;Pertussis ;	IPR029006;IPR002108;IPR017904;	ADF-H/Gelsolin-like domain;Actin-depolymerising factor homology domain;ADF/Cofilin/Destrin;
P19096	>sp|P19096|FAS_MOUSE Fatty acid synthase OS=Mus musculus GN=Fasn PE=1 SV=2	1	0.00435161	_AK(ac)YHGNVTLLR_	AK(1)YHGNVTLLR	2431	0.42331	89.356	cytosol	biological_process;metabolic process;single-organism metabolic process;oxidation-reduction process;biosynthetic process;acyl-CoA metabolic process;cellular process;thioester metabolic process;organic substance metabolic process;cofactor metabolic process;phosphorus metabolic process;cellular metabolic process;coenzyme metabolic process;acetyl-CoA metabolic process;cellular response to stimulus;re…	carboxylic acid binding;modified amino acid binding;molecular_function;amide binding;anion binding;organic acid binding;binding;ion binding;small molecule binding;vitamin binding;amino acid binding;phosphopantetheine binding;catalytic activity;oxidoreductase activity;transferase activity, transferring acyl groups other than = amino-acyl groups;transferase activity, transferring acyl groups;transf…	intracellular;cytoplasmic part;cytoplasm;cell part;cell;intracellular part;cellular_component;glycogen granule;organelle;membrane-bounded organelle;intracellular organelle;intracellular membrane-bounded organelle;Golgi apparatus;pigment granule;membrane-bounded vesicle;cytoplasmic vesicle;vesicle;cytoplasmic membrane-bounded vesicle;melanosome;mitochondrion;membrane;cell periphery;plasma membrane;	K00665	FASN:fatty acid synthase, animal type [EC:2.3.1.85];FASN:fatty acid synthase, animal type [EC:2.3.1.85];FASN:fatty acid synthase, animal type [EC:2.3.1.85];FASN:fatty acid synthase, animal type [EC:2.3.1.85];FASN:fatty acid synthase, animal type [EC:2.3.1.85];	Metabolic pathways ;Insulin signaling pathway ;AMPK signaling pathway ;Fatty acid metabolism ;Fatty acid biosynthesis ;	IPR020841;IPR020843;IPR020807;IPR020806;IPR020801;IPR013217;IPR013149;IPR029058;IPR029063;IPR013968;IPR011032;IPR006162;IPR023102;IPR018201;IPR001031;IPR001227;IPR016040;IPR016035;IPR016039;IPR016038;IPR016036;IPR009081;IPR014043;IPR014030;IPR014031;	Polyketide synthase, beta-ketoacyl synthase domain;Polyketide synthase, enoylreductase domain;Polyketide synthase, dehydratase domain;Polyketide synthase, phosphopantetheine-binding domain;Polyketide synthase, acyl transferase domain;Methyltransferase type 12;Alcohol dehydrogenase, C-terminal;Alpha/Beta hydrolase fold;S-adenosyl-L-methionine-dependent methyltransferase;Polyketide synthase, ketore…
P19096	>sp|P19096|FAS_MOUSE Fatty acid synthase OS=Mus musculus GN=Fasn PE=1 SV=2	1	6.28777e-09	_YMAQGK(ac)HIGK_	YMAQGK(1)HIGK	1840	1.4192	135.55	cytosol	biological_process;metabolic process;single-organism metabolic process;oxidation-reduction process;biosynthetic process;acyl-CoA metabolic process;cellular process;thioester metabolic process;organic substance metabolic process;cofactor metabolic process;phosphorus metabolic process;cellular metabolic process;coenzyme metabolic process;acetyl-CoA metabolic process;cellular response to stimulus;re…	carboxylic acid binding;modified amino acid binding;molecular_function;amide binding;anion binding;organic acid binding;binding;ion binding;small molecule binding;vitamin binding;amino acid binding;phosphopantetheine binding;catalytic activity;oxidoreductase activity;transferase activity, transferring acyl groups other than = amino-acyl groups;transferase activity, transferring acyl groups;transf…	intracellular;cytoplasmic part;cytoplasm;cell part;cell;intracellular part;cellular_component;glycogen granule;organelle;membrane-bounded organelle;intracellular organelle;intracellular membrane-bounded organelle;Golgi apparatus;pigment granule;membrane-bounded vesicle;cytoplasmic vesicle;vesicle;cytoplasmic membrane-bounded vesicle;melanosome;mitochondrion;membrane;cell periphery;plasma membrane;	K00665	FASN:fatty acid synthase, animal type [EC:2.3.1.85];FASN:fatty acid synthase, animal type [EC:2.3.1.85];FASN:fatty acid synthase, animal type [EC:2.3.1.85];FASN:fatty acid synthase, animal type [EC:2.3.1.85];FASN:fatty acid synthase, animal type [EC:2.3.1.85];	Metabolic pathways ;Insulin signaling pathway ;AMPK signaling pathway ;Fatty acid metabolism ;Fatty acid biosynthesis ;	IPR020841;IPR020843;IPR020807;IPR020806;IPR020801;IPR013217;IPR013149;IPR029058;IPR029063;IPR013968;IPR011032;IPR006162;IPR023102;IPR018201;IPR001031;IPR001227;IPR016040;IPR016035;IPR016039;IPR016038;IPR016036;IPR009081;IPR014043;IPR014030;IPR014031;	Polyketide synthase, beta-ketoacyl synthase domain;Polyketide synthase, enoylreductase domain;Polyketide synthase, dehydratase domain;Polyketide synthase, phosphopantetheine-binding domain;Polyketide synthase, acyl transferase domain;Methyltransferase type 12;Alcohol dehydrogenase, C-terminal;Alpha/Beta hydrolase fold;S-adenosyl-L-methionine-dependent methyltransferase;Polyketide synthase, ketore…
P19324	>sp|P19324|SERPH_MOUSE Serpin H1 OS=Mus musculus GN=Serpinh1 PE=1 SV=3	1	0.0206468	_FHHK(ac)MVDNR_	FHHK(1)MVDNR	216	-0.2717	57.859	extracellular	organic substance biosynthetic process;biosynthetic process;macromolecule biosynthetic process;single-organism process;biological_process;multicellular organismal process;single-multicellular organism process;single-organism metabolic process;metabolic process;collagen metabolic process;multicellular organismal metabolic process;multicellular organismal macromolecule metabolic process;organic sub…	enzyme inhibitor activity;molecular_function;endopeptidase regulator activity;endopeptidase inhibitor activity;peptidase regulator activity;enzyme regulator activity;peptidase inhibitor activity;serine-type endopeptidase inhibitor activity;protein binding;binding;unfolded protein binding;	intracellular;cell part;cell;intracellular part;cellular_component;cytoplasm;endoplasmic reticulum;membrane-enclosed lumen;intracellular membrane-bounded organelle;endoplasmic reticulum part;cytoplasmic part;intracellular organelle lumen;organelle lumen;organelle;membrane-bounded organelle;intracellular organelle part;intracellular organelle;organelle part;endoplasmic reticulum lumen;endoplasmic …				IPR023795;IPR023796;	Serpin, conserved site;Serpin domain;
P19973	>sp|P19973|LSP1_MOUSE Lymphocyte-specific protein 1 OS=Mus musculus GN=Lsp1 PE=1 SV=2	1	0.0031872	_FVATGHGK(ac)YEK_	FVATGHGK(1)YEK	318	1.345	89.301	nuclear	biological_process;cellular response to stimulus;cell communication;cellular process;regulation of cellular process;signaling;single-organism process;regulation of biological process;single-organism cellular process;biological regulation;single organism signaling;response to stimulus;signal transduction;cell death;death;programmed cell death;apoptotic process;locomotion;response to external stimu…	molecular_function;molecular transducer activity;signal transducer activity;protein binding;cytoskeletal protein binding;binding;actin binding;	membrane;cell part;cell;cellular_component;cell periphery;plasma membrane;	K14957	LSP1:lymphocyte-specific protein 1;	Tuberculosis ;	IPR006018;IPR002211;	Caldesmon/lymphocyte specific protein;Lymphocyte-specific protein;
P20029	>sp|P20029|GRP78_MOUSE 78 kDa glucose-regulated protein OS=Mus musculus GN=Hspa5 PE=1 SV=3	1	0.00416546	_FLPFK(ac)VVEK_	FLPFK(1)VVEK	119	2.93	82.417	endoplasmic reticulum	response to unfolded protein;regulation of protein kinase activity;nitrogen compound metabolic process;ER-nucleus signaling pathway;response to endoplasmic reticulum stress;cellular response to stimulus;regulation of nitrogen compound metabolic process;cellular macromolecule metabolic process;regulation of phosphate metabolic process;regulation of metabolic process;positive regulation of phosphor…	purine ribonucleotide binding;anion binding;ribonucleotide binding;small molecule binding;ion binding;ribonucleoside binding;purine ribonucleoside triphosphate binding;carbohydrate derivative binding;adenyl ribonucleotide binding;nucleoside phosphate binding;molecular_function;nucleotide binding;nucleoside binding;adenyl nucleotide binding;heterocyclic compound binding;binding;purine nucleoside b…	cell part;cell;cellular_component;cell surface;endoplasmic reticulum;intracellular membrane-bounded organelle;endoplasmic reticulum part;intracellular;protein complex;cytoplasmic part;cytoplasm;organelle;macromolecular complex;membrane-bounded organelle;intracellular organelle part;intracellular organelle;intracellular part;organelle part;endoplasmic reticulum chaperone complex;membrane-enclosed …	K09490	HSPA5:heat shock 70kDa protein 5;HSPA5:heat shock 70kDa protein 5;HSPA5:heat shock 70kDa protein 5;HSPA5:heat shock 70kDa protein 5;HSPA5:heat shock 70kDa protein 5;	Protein processing in endoplasmic reticulum ;Antigen processing and presentation ;Thyroid hormone synthesis ;Prion diseases ;Protein export ;	IPR013126;IPR029048;IPR029047;IPR018181;	Heat shock protein 70 family;Heat shock protein 70kD, C-terminal domain;Heat shock protein 70kD, peptide-binding domain;Heat shock protein 70, conserved site;
[truncated: 414 more rows]
